# Supplementary material for: Use of a Capture-Based Pathogen Transcript Enrichment Strategy for RNA-Seq Analysis of the Francisella Tularensis LVS Transcriptome during Infection of Murine Macrophages
Source: PLoS One. 2013 Oct 14;8(10):e77834. doi: 10.1371/journal.pone.0077834 (PMC3796476; doi:10.1371/journal.pone.0077834)
Supplement: Table S1 — FPKM values and differential expression results for all F. tularensis LVS genes in duplicate at each time point compared to the control. (XLSX) [file pone.0077834.s001.xlsx]

## Sheet: Sheet1
Gene ID	Control-1 FPKM	Control-2 FPKM	4hrs-1 FPKM	4hrs-2 FPKM	8hrs-1 FPKM	8hrs-2 FPKM	Control vs 4hrs mean - Control	Control vs 4hrs mean - 4hrs	4hr Fold Change	4hr Adjusted P-value	Control vs 8hrs mean - Control	Control vs 8hrs mean - 8hrs	8hrs Fold Change	8hrs Adjusted P-value	Transcriptional Regulator	Virulence Factor	FPI	Unknown
FTL_0001	23.3357	25.5326	6.42555	12.0212	4.35409	10.4076	73.3881	38.7613	0.528168	0.0861425	85.9615	53.5628	0.623102	0.291893	0	0	0	0
FTL_0002	13.7016	19.0093	13.8522	13.8347	4.86859	3.12755	41.0494	47.2076	1.15002	1	48.1054	25.4936	0.529954	0.139803	0	0	0	0
FTL_0003	16.9747	28.8397	12.7794	7.21044	9.79361	4.78008	15.4092	9.59267	0.62253	0.904787	18.0638	10.7506	0.595149	0.624125	0	0	0	0
FTL_0004	22.1356	33.4211	4.44175	7.51842	5.44635	6.64731	46.5798	12.3501	0.265139	0.0160467	54.6007	21.9298	0.401638	0.0413807	0	0	0	0
FTL_0005	0	1.15389	0	0	0	0	0.883114	0	0	1	1.04087	0.614386	0.590261	1	0	0	0	0
FTL_0006	1.67159	1.26184	0.718682	0	0.578306	0.235289	4.76321	2.65767	0.557958	1	5.57948	2.51876	0.451432	0.804718	0	0	0	0
FTL_0007	21.0024	0	40.8174	17.9123	7.29884	0	2.23442	5.41511	2.4235	0.922293	2.61626	7.61749	2.91159	0.494925	0	0	0	0
FTL_0008	6.93919	13.6201	7.16094	9.42753	3.20124	5.86075	18.9416	23.4627	1.23868	1	22.2272	23.8341	1.07229	1	0	0	0	1
FTL_0009	263.771	271.503	179.733	176.208	142.233	181.919	257.248	246.196	0.957037	1	301.183	384.538	1.27676	0.206609	0	0	0	0
FTL_0010	52.865	39.9195	15.5957	48.7636	16.7326	15.3125	31.393	36.577	1.16513	1	36.7184	30.2228	0.823099	0.873754	0	0	0	0
FTL_0011	102.308	74.2025	34.7459	52.6053	13.9796	28.4304	74.0161	61.8418	0.835518	0.878011	86.5806	58.9698	0.681098	0.25658	0	0	0	0
FTL_0012	98.1519	90.4644	53.9789	56.2055	21.8494	30.2025	196.789	161.381	0.820075	0.537121	230.316	131.454	0.570755	0.00228638	0	0	0	0
FTL_0013	14.6309	14.0606	3.43306	6.77954	1.84167	1.12363	8.99561	7.59941	0.844792	1	10.5276	5.83554	0.55431	0.723708	0	0	0	0
FTL_0014	72.8448	75.1699	61.1022	99.006	78.1637	108.714	50.0982	75.9029	1.51508	0.520506	58.6612	137.843	2.34981	0.00014462	0	0	0	0
FTL_0015	4.5565	5.29178	6.32938	11.3088	3.63793	4.14427	11.9973	32.1086	2.67633	0.111526	14.0597	19.9642	1.41996	0.787414	0	0	0	0
FTL_0016	10.9296	8.64947	17.5068	13.1704	9.75746	8.63479	42.8016	97.4465	2.2767	0.0018216	50.0841	91.53	1.82753	0.031067	0	0	0	0
FTL_0018	10.3299	9.65499	3.17268	1.67076	2.38278	3.32366	17.581	10.4481	0.594286	0.815029	20.5831	16.0942	0.781912	0.882904	0	0	0	0
FTL_0019	20.1882	10.1678	17.3872	0	11.6592	2.8439	6.52476	10.6392	1.63059	0.94954	7.62687	17.1393	2.24723	0.310262	0	0	0	1
FTL_0020	44.4409	40.2883	18.9234	25.2741	7.50326	9.6972	153.581	109.241	0.711287	0.178169	179.794	69.7204	0.38778	2.35908e-06	0	0	0	0
FTL_0021	2.04507	0.5146	0	0	0	0.863593	2.70261	0.664417	0.245843	1	3.15078	2.0268	0.643269	1	0	0	0	0
FTL_0023	15.2489	20.424	6.97989	10.0246	23.4874	17.0337	27.8167	18.2386	0.655671	0.717864	32.5954	71.3822	2.18995	0.0698015	0	0	0	0
FTL_0024	13.4004	10.6093	9.69623	15.5404	4.07078	4.14053	28.3381	40.5635	1.43141	0.761487	33.1581	22.5441	0.679898	0.59466	0	0	0	0
FTL_0025	0	0	0	0	0	5.69815	0.352311	2.37535	6.7422	0.920167	0.409478	7.80113	19.0514	0.0602299	0	0	0	0
FTL_0026	21.2362	32.0842	31.3489	41.2715	86.1879	89.7386	8.46948	26.0291	3.07328	0.112848	9.93053	75.3746	7.59019	1.88341e-08	0	0	0	0
FTL_0027	6.31989	4.77171	6.79573	1.78934	5.83292	5.33853	6.05657	10.2571	1.69355	0.91703	7.09235	24.3873	3.43853	0.039766	0	0	0	0
FTL_0028	1.85817	1.75345	4.19464	1.57781	1.28584	1.17704	3.82215	7.69068	2.01213	0.879262	4.47609	4.48434	1.00184	1	0	1	0	0
FTL_0029	5.85136	4.08969	6.00926	6.62343	1.27448	1.28114	34.0957	63.453	1.86103	0.118837	39.8691	25.6161	0.642504	0.461604	0	1	0	0
FTL_0030	5.53827	4.18079	10.7154	13.5193	1.43708	4.38508	10.6992	39.708	3.7113	0.00681097	12.5124	20.8846	1.66911	0.576185	0	1	0	0
FTL_0031	5.47572	2.36207	3.02705	2.65678	0.270644	0.990994	7.58169	7.40837	0.977139	1	8.85531	2.64119	0.29826	0.414603	0	1	0	0
FTL_0032	2.09163	3.1582	1.79895	1.18418	0	2.94446	2.82316	2.84872	1.00905	1	3.31018	3.378	1.02049	1	0	0	0	0
FTL_0033	9.91899	9.6899	10.9124	11.394	7.26696	5.42047	25.5776	39.6082	1.54855	0.564634	29.9448	37.5955	1.25549	0.787414	0	0	0	0
FTL_0034	60.9115	61.9105	36.974	37.1839	20.9367	27.9076	116.542	101.442	0.870429	0.922293	136.455	107.13	0.785093	0.421483	0	0	0	1
FTL_0035	0	0	0	0	2.76668	0	0.294371	0	0	1	0.346957	0.614386	1.77078	1	0	0	0	1
FTL_0036	0.954052	2.16096	0	0	3.96222	1.61177	1.82417	0	0	0.990798	2.14426	6.94189	3.23742	0.495993	0	0	0	1
FTL_0037	5.10252	4.14819	2.53143	1.33307	0.814793	2.32047	9.05355	8.07278	0.891671	1	10.5901	12.2243	1.15431	1	0	0	0	0
FTL_0038	18.3618	15.5117	7.33121	1.48488	6.35304	7.75405	31.75	12.3416	0.388711	0.333609	37.1622	32.2496	0.867808	0.938967	0	0	0	0
FTL_0039	118.264	81.9662	16.7286	13.7647	39.2615	36.9549	73.8376	20.6054	0.279064	0.000726631	86.3586	61.1825	0.70847	0.346161	0	0	0	0
FTL_0040	3.99999	0.37746	1.93495	1.69827	0	0.422298	3.46517	3.70418	1.06898	1	4.03226	0.6756	0.167549	0.792532	1	0	0	0
FTL_0041	1.95947	2.95962	0	3.3303	0	0	0.941053	0.855466	0.909051	1	1.10339	0	0	0.985341	0	0	0	0
FTL_0042	0	0.593232	2.02753	2.66928	1.08767	0	0.588743	3.03977	5.16315	0.89591	0.693914	1.90437	2.74439	0.979298	0	0	0	0
FTL_0043	2.88689	3.63273	4.96656	0	1.33216	4.06426	4.2324	4.3686	1.03218	1	4.94809	7.98477	1.61371	0.954094	0	0	0	0
FTL_0044	4.0767	2.91093	0.710505	1.12247	0.533611	0.186098	23.6329	8.45488	0.357759	0.197142	27.6411	5.6519	0.204474	0.00956529	0	0	0	1
FTL_0045	13.1721	12.2845	9.99651	6.58031	6.97142	3.27232	13.0542	19.4676	1.49129	0.832869	15.2881	14.6206	0.956338	1	0	0	0	0
FTL_0046	24.5122	24.5196	15.811	17.6932	8.48182	10.8694	32.2229	35.2396	1.09362	1	37.7311	31.6965	0.840063	0.872545	0	0	0	1
FTL_0047	38.2741	14.4979	0	0	0	0	1.29336	1.71093	1.32285	1	1.51287	0	0	0.883454	0	0	0	0
FTL_0048	2.17327	3.28149	1.8692	3.69125	0	1.22376	3.11753	5.60616	1.79827	1	3.65713	4.66799	1.27641	1	0	0	0	0
FTL_0049	9.90192	5.34069	10.9538	4.80696	0.979361	8.36514	4.2324	5.69743	1.34615	1	4.94809	5.34359	1.07993	1	0	0	0	0
FTL_0050	1.37718	1.55957	0	0	0	0.581609	1.88211	0	0	0.983954	2.20678	0.6756	0.306147	0.917691	0	0	0	0
FTL_0051	0	0	0	0	0	0	0.294371	0.664417	2.25707	1	0.346957	0	0	1	0	0	0	0
FTL_0052	3.95163	0.745887	1.2747	0	1.36763	0	1.70361	1.32883	0.780009	1	1.98487	1.22877	0.619069	1	0	0	0	1
FTL_0053	2.28459	0.689866	0	0	0.948549	1.15772	2.3503	0	0	0.920167	2.7413	3.86996	1.41172	1	0	0	0	1
FTL_0054	1.9676	2.97077	1.90361	1.67076	3.06357	1.66183	4.11652	3.70418	0.899833	1	4.82305	8.23187	1.70678	0.806839	0	0	0	0
FTL_0055	2.86216	2.88128	1.231	0	0.66037	0.805886	2.52879	1.32883	0.525482	1	2.96322	1.28999	0.435332	0.938967	0	0	0	1
FTL_0056	3.59871	3.26028	3.71422	7.33478	4.98124	7.90304	9.9946	24.7002	2.47136	0.255503	11.6935	34.2152	2.92601	0.0263336	0	0	0	0
FTL_0057	16.3243	16.4322	13.1624	18.4838	8.94391	9.76655	20.52	27.8313	1.3563	0.920167	24.0184	26.2305	1.0921	1	0	0	0	0
FTL_0058	6.98667	3.5161	1.2874	3.95474	3.22292	3.65279	14.3429	8.64593	0.602803	0.859546	16.7666	19.8417	1.18341	0.950901	0	0	0	0
FTL_0059	4.01377	7.87883	0	5.45406	1.1112	5.42445	5.88275	3.42186	0.581677	1	6.90479	7.30917	1.05857	1	0	0	0	1
FTL_0060	9.29656	8.63824	10.1485	8.50227	6.43401	11.4764	9.93666	14.6257	1.47189	0.922412	11.631	25.1853	2.16537	0.225835	0	0	0	1
FTL_0061	6.8463	4.06088	1.89246	2.49146	3.04563	3.30419	9.70023	8.07278	0.832226	1	11.3465	18.3681	1.61883	0.605555	0	0	0	0
FTL_0062	2.30264	0.869306	4.45706	3.91188	0.796998	0	2.29236	4.3686	1.90572	1	2.67878	3.74753	1.39897	1	1	0	0	0
FTL_0063	0.714492	0.269682	0.460802	1.81997	0.494395	0.905152	0.998993	3.23081	3.23407	0.97188	1.16591	3.25557	2.79229	0.831293	0	0	0	0
FTL_0068	40.5798	33.1904	17.4521	11.4881	15.2136	19.2806	35.0993	21.843	0.62232	0.651222	41.0694	38.6996	0.942297	1	0	0	0	0
FTL_0069	17.1574	6.47904	5.53797	14.5817	2.97085	0	5.64165	11.6857	2.07133	0.75722	6.586	5.77433	0.876758	1	0	0	0	0
FTL_0070	67.8968	41.6851	175.502	72.204	61.7849	86.0988	13.9906	62.8713	4.49384	0.000216491	16.3571	43.9207	2.68511	0.0161743	0	0	0	0
FTL_0071	19.6252	15.2923	22.8625	17.9161	7.7384	8.73261	61.6712	100.295	1.62629	0.0882445	72.1458	71.5636	0.991931	1	0	0	0	1
FTL_0072	15.2174	15.221	13.2494	8.39852	4.47518	8.35387	31.8706	36.3774	1.14141	1	37.3216	32.0025	0.857481	0.892537	0	0	0	0
FTL_0073	27.8696	20.0826	38.1283	42.3087	18.4086	19.6151	44.9734	109.714	2.43953	0.000521774	52.6035	82.4367	1.56713	0.160756	0	1	0	0
FTL_0074	63.1989	66.0087	17.6689	25.0508	8.02026	8.89755	48.9254	22.6072	0.462075	0.0971024	57.3077	14.743	0.257261	0.000283113	0	0	0	0
FTL_0075	70.3552	88.5416	23.1448	21.095	4.7754	3.49621	47.6947	19.1853	0.402253	0.0562253	55.8917	7.61749	0.13629	9.08046e-06	0	0	0	0
FTL_0076	25.7964	21.9699	8.1051	6.73929	1.37305	3.63109	57.265	25.0738	0.437856	0.0570241	67.0101	15.7247	0.234661	2.28338e-05	0	0	0	0
FTL_0077	19.0115	9.36092	2.13292	4.21205	1.71631	0.698192	14.6952	5.88848	0.400708	0.546762	17.1761	4.48434	0.261081	0.112595	0	0	0	0
FTL_0078	9.64261	10.1909	11.4429	6.54992	3.20272	7.1666	21.6975	24.6917	1.138	1	25.4062	25.369	0.998535	1	0	0	0	0
FTL_0079	1.57152	2.37293	0	0	0	0.663701	1.88211	0	0	0.983954	2.20678	0.6756	0.306147	0.917691	0	0	0	0
FTL_0080	9.04123	6.02248	4.1164	0.903221	11.4093	7.63626	10.7572	5.69743	0.529641	0.922293	12.575	33.1111	2.6331	0.0436896	0	0	0	0
FTL_0082	12.7605	13.649	8.23279	18.0644	31.6515	33.2354	9.87872	14.061	1.42337	1	11.5684	51.4158	4.44449	8.85452e-05	0	0	0	0
FTL_0085	7.03213	6.10477	4.98879	4.77662	5.35248	3.56345	14.4055	14.8167	1.02855	1	16.8635	22.2381	1.31871	0.814648	0	0	0	0
FTL_0086	9.02631	3.89395	2.49527	0	0.892392	3.81194	8.93299	4.17755	0.467654	0.922293	10.4307	11.8547	1.13652	1	0	0	0	0
FTL_0087	10.5336	6.54896	3.99675	3.15708	6.00337	5.75685	11.1095	7.40837	0.666851	1	12.9844	19.2886	1.48551	0.705652	0	0	0	1
FTL_0088	12.7288	9.15194	14.8569	17.5005	2.51684	6.6554	13.8747	28.0223	2.01967	0.358214	16.2321	13.7591	0.847648	0.985341	0	0	0	1
FTL_0089	29.6231	10.1708	31.3012	73.26	14.9258	22.758	11.515	42.0834	3.65464	0.0273856	13.4221	20.209	1.50566	0.824371	0	0	0	1
FTL_0090	3.79492	3.43808	0.979203	0	3.67706	2.56432	3.82215	0.664417	0.173833	0.888393	4.47609	8.90747	1.99001	0.67886	0	0	0	0
FTL_0091	9.31486	5.86161	4.00754	7.91403	5.37462	2.62316	4.93702	7.59941	1.53927	1	5.76704	5.09873	0.884115	1	0	0	0	0
FTL_0092	3.83138	2.89227	8.08686	5.32326	4.57921	4.11834	9.4638	21.1786	2.23785	0.313491	11.0621	21.1317	1.91028	0.377086	0	0	0	0
FTL_0093	5.03353	4.05289	1.51479	1.13957	2.32175	1.98377	21.3984	8.07278	0.37726	0.30576	25.0249	24.2649	0.96963	1	0	0	0	0
FTL_0094	86.3958	81.5463	28.2643	33.8712	20.0222	26.575	446.865	228.165	0.510591	4.50396e-08	523.115	290	0.554371	1.53254e-05	0	0	0	0
FTL_0097	32.7862	37.9683	39.509	44.5838	84.7786	108.967	12.3496	24.1271	1.95368	0.488732	14.4691	83.8491	5.79503	5.34834e-09	0	0	0	1
FTL_0098	15.9305	12.0264	19.1331	23.3233	16.7265	15.3109	20.6359	44.0766	2.13592	0.13176	24.1434	59.6477	2.47056	0.00803184	0	0	0	0
FTL_0099	11.1455	12.493	18.297	20.6472	19.6308	22.2491	27.9326	61.0776	2.18661	0.0473581	32.7205	112.659	3.44309	5.82191e-07	0	0	0	0
FTL_0100	1.79318	0.966871	0.991219	2.60992	0.53174	0.432689	4.58471	7.12605	1.55431	1	5.35757	5.15994	0.963113	1	0	0	0	0
FTL_0101	4.64454	2.62962	2.99548	3.94361	1.60693	2.28821	7.17144	13.87	1.93406	0.755655	8.38331	11.0567	1.31889	0.947249	0	0	0	0
FTL_0102	5.38602	8.13668	24.3454	13.7362	1.86573	11.379	3.93803	11.3036	2.87037	0.47717	4.60113	5.28237	1.14806	1	0	0	0	0
FTL_0103	75.2405	51.1629	14.5831	12.7993	5.21541	19.0801	20.0425	9.40162	0.469085	0.563898	23.4151	8.47673	0.362019	0.130602	0	0	0	0
FTL_0104	92.62	66.3233	63.8958	65.1253	37.5941	39.1245	47.0872	52.2407	1.10944	1	55.0604	46.1334	0.83787	0.856238	0	0	0	0
FTL_0105	20.958	25.0591	33.8164	17.808	20.5596	11.8045	23.7581	28.778	1.21129	1	27.8349	25.5549	0.918087	1	0	0	0	0
FTL_0107	29.5141	25.2515	5.07629	9.18918	15.6583	10.8019	44.6837	17.2919	0.386984	0.0399513	52.2909	48.3461	0.924561	1	0	0	0	0
FTL_0108	0	0	0	0	0.344456	0	0	0.855466	Inf	1	0	0.614386	Inf	1	0	0	0	0
FTL_0109	3.33684	1.25991	2.15355	0	1.15527	1.40957	0.998993	1.51988	1.52142	1	1.16591	1.90437	1.63337	1	0	0	1	0
FTL_0110	0	0	0	0	0	0	0	0.855466	Inf	1	0	1.22877	Inf	0.862961	0	0	1	0
FTL_0111	85.1353	75.7052	97.6429	131.763	178.749	147.023	96.722	243.546	2.518	1.62758e-08	113.221	484.617	4.28026	1.89993e-12	0	1	1	0
FTL_0112	90.1588	85.2642	121.187	134.603	139.659	136.672	301.463	644.114	2.13663	1.26169e-12	352.939	1319.25	3.73791	4.27335e-19	0	1	1	0
FTL_0113	397.931	340.485	466.082	493.006	939.098	878.513	431.374	851.266	1.97338	1.04111e-12	504.817	2739.07	5.42587	3.16779e-19	0	1	1	0
FTL_0114	40.2849	39.5338	30.744	43.8956	50.1749	44.5134	113.844	192.934	1.69472	0.1684	133.339	526.634	3.94959	1.66905e-14	0	1	1	0
FTL_0115	13.3929	15.5045	10.368	7.58319	14.2138	12.0669	16.8763	25.838	1.53102	0.803472	19.7642	48.099	2.43364	0.0245365	0	0	1	0
FTL_0116	12.0037	10.1934	5.69155	8.99166	11.6634	10.8826	95.6604	90.155	0.942449	1	111.959	247.498	2.21062	3.21499e-06	0	0	1	0
FTL_0117	18.1005	11.4608	18.0776	12.8914	14.5466	12.329	21.0461	36.4687	1.7328	0.346845	24.6154	74.0211	3.00711	0.000268007	0	1	1	0
FTL_0118	14.4159	19.376	20.8622	28.0626	27.7355	23.4593	37.3431	75.8031	2.02991	0.0468914	43.7544	129.309	2.95534	2.22087e-06	0	1	1	0
FTL_0119	22.949	23.898	26.5452	47.0445	35.6005	28.742	22.9329	51.3937	2.24104	0.0932966	26.8565	77.2177	2.87519	0.00199851	0	0	1	0
FTL_0120	12.2309	8.00178	18.9307	17.9997	20.3108	24.5615	28.3335	71.8081	2.53439	0.00388283	33.1237	145.707	4.39887	1.95847e-11	0	0	1	0
FTL_0121	35.4771	26.7863	45.7777	76.2205	109.787	67.869	25.9299	77.6138	2.99322	0.033025	30.3543	185.767	6.11996	0.000954722	0	0	1	0
FTL_0122	4.33829	2.58539	6.77344	3.48941	9.63699	10.6059	11.7562	27.8228	2.36665	0.488732	13.7409	86.3678	6.28547	4.71343e-10	0	0	1	0
FTL_0123	4.55816	6.02286	10.2933	23.2309	16.5656	14.4392	5.29401	22.6072	4.27033	0.0474691	6.21088	50.4953	8.13015	3.13028e-07	0	1	1	0
FTL_0124	7.57474	10.0107	14.6677	3.21838	20.9826	11.1999	5.58838	11.5859	2.07321	0.704998	6.55783	40.851	6.22935	4.64622e-05	0	0	1	0
FTL_0125	8.02634	7.6961	11.1909	9.76067	20.7117	17.7702	54.625	104.382	1.91087	0.0160599	63.9562	315.564	4.93406	5.2243e-13	0	1	1	0
FTL_0126	12.411	7.69551	22.6763	22.3277	33.7341	34.9377	50.258	159.189	3.16743	7.21342e-09	58.7457	402.358	6.84914	1.52528e-34	0	1	1	0
FTL_0127	10.3759	19.0936	12.549	3.30421	10.7711	6.57282	21.4078	14.5259	0.678533	1	25.0936	32.3131	1.2877	0.879233	0	0	0	0
FTL_0128	34.4331	29.7077	3.80721	5.84766	12.9351	7.89368	52.6224	12.8235	0.243689	0.00106887	61.59	46.6254	0.757028	0.609644	0	0	0	0
FTL_0129	4.87185	4.90387	5.58638	11.0319	1.12381	1.82879	9.4638	23.1803	2.44937	0.281354	11.0621	10.2587	0.927372	1	0	0	0	0
FTL_0130	31.0654	15.6525	13.3888	26.4399	7.18242	8.75592	5.34727	10.8302	2.02537	0.791716	6.23904	10.8118	1.73293	0.694065	0	0	0	0
FTL_0131	9.25078	6.24847	11.9332	18.1908	4.04308	5.34584	14.5214	46.643	3.21202	0.00824376	16.9885	34.7072	2.04298	0.153503	0	0	0	0
FTL_0132	12.6373	10.0577	7.08635	10.2623	3.89651	6.14823	63.8477	73.4277	1.15005	0.998634	74.6995	66.7709	0.89386	0.897089	0	0	0	0
FTL_0133	16.523	15.6832	15.6136	14.4445	11.3188	8.98033	73.9096	93.6511	1.2671	0.667389	86.5242	106.704	1.23322	0.58487	0	0	0	0
FTL_0134	0	0	0	0	0	0	0.294371	0	0	1	0.346957	0	0	1	0	0	0	1
FTL_0135	15.2489	17.0819	4.44175	8.3538	12.2543	6.64731	24.4627	13.87	0.566985	0.556255	28.6538	33.6031	1.17273	0.947249	0	0	0	0
FTL_0136	6.97344	2.3399	5.9979	6.58031	4.82637	5.23571	4.99496	11.4946	2.30125	0.649587	5.82957	11.6099	1.99155	0.576185	0	0	0	1
FTL_0137	12.6288	11.5061	5.0556	8.87442	5.72551	4.78135	20.52	16.2453	0.791683	0.990798	24.0184	21.6849	0.902847	1	0	0	0	0
FTL_0138	9.92637	7.79887	4.18047	4.47174	4.90573	4.44818	33.5695	22.6072	0.673444	0.729714	39.2721	39.7447	1.01203	1	0	0	0	0
FTL_0139	6.43608	2.69945	0.92259	8.50227	4.94924	3.62413	4.93702	8.17256	1.65536	1	5.76704	10.1975	1.76823	0.707483	0	0	0	0
FTL_0140	4.28821	3.95662	3.07311	2.42749	0.989143	0.40242	6.70325	8.26383	1.23281	1	7.84879	3.74753	0.477466	0.740625	0	0	0	0
FTL_0141	17.2653	5.58883	3.18498	8.38618	1.70858	0	3.7016	5.22407	1.4113	1	4.31669	1.84316	0.426983	0.887172	0	0	0	1
FTL_0142	11.3404	13.4571	8.3643	13.7647	5.60879	0	6.70325	10.8302	1.61567	0.971964	7.84879	5.6519	0.720098	0.982913	0	0	0	0
FTL_0143	26.5116	18.5914	22.0015	6.43676	6.55706	3.19997	13.8747	10.5394	0.759613	1	16.2321	10.3811	0.639542	0.723708	0	0	0	0
FTL_0144	126.139	54.5975	93.615	61.6231	50.2198	30.5415	7.05556	7.21732	1.02293	1	8.25827	6.94189	0.840598	1	0	0	0	1
FTL_0145	5.01704	5.68077	4.31389	3.90454	1.1571	1.05926	21.5816	23.745	1.10024	1	25.2811	10.2587	0.405783	0.154276	0	0	0	0
FTL_0146	18.8737	15.152	11.206	8.13953	4.14583	4.80726	43.5641	34.2844	0.786987	0.970184	50.9656	26.3529	0.517072	0.114958	0	0	0	0
FTL_0147	3.49784	3.77203	4.18927	5.51526	7.77924	9.49523	15.226	24.7915	1.62823	0.678586	17.8075	83.1735	4.6707	1.32036e-07	0	0	0	1
FTL_0148	7.58758	5.57684	9.0136	3.7295	0.828917	1.01178	36.2142	39.2176	1.08294	1	42.3604	17.5066	0.413279	0.0480425	0	0	0	0
FTL_0149	30.9419	30.5814	48.4387	26.8508	15.7277	17.5243	32.9228	45.2971	1.37586	0.867674	38.5157	36.7952	0.955331	1	0	0	0	0
FTL_0150	3.34626	2.15956	2.76777	4.85844	0.494924	1.81207	4.58471	11.968	2.61042	0.504119	5.35757	2.64119	0.492982	0.845741	0	0	0	0
FTL_0151	5.33536	5.63894	2.06478	0.906107	1.10765	4.50626	8.23305	8.26383	1.00374	1	9.64609	9.21354	0.955158	1	0	0	0	0
FTL_0152	55.1116	37.4663	24.9118	9.37056	17.1822	9.31486	19.1687	15.6722	0.817593	1	22.443	26.7836	1.19341	0.915489	0	0	0	0
FTL_0153	28.0384	31.9357	4.44175	6.68304	13.9563	9.14006	46.691	19.2851	0.413037	0.0531283	54.6914	53.506	0.978326	1	0	0	0	0
FTL_0156	5.46874	4.76351	5.96895	2.85755	4.36643	2.84233	9.28998	13.3881	1.44114	0.970589	10.8745	17.2006	1.58173	0.669729	0	0	0	0
FTL_0157	38.9006	36.5723	53.0276	28.6728	33.0185	28.5177	39.6887	63.3447	1.59604	0.362223	46.4613	77.3402	1.66461	0.11233	0	0	0	1
FTL_0158	11.0124	4.94819	6.08736	4.89753	4.17267	7.97179	24.801	33.811	1.36329	0.817693	28.9603	53.1343	1.83473	0.18317	0	1	0	1
FTL_0159	6.01293	2.88867	2.82062	4.64176	3.40453	4.61688	6.5827	8.45488	1.28441	1	7.68939	13.5142	1.75752	0.630528	0	0	0	1
FTL_0160	16.8578	7.87883	3.10709	10.9081	3.8892	11.527	15.1634	9.5014	0.626601	0.904787	17.7106	28.9306	1.63352	0.792532	0	0	0	1
FTL_0162	0	1.52192	0	0	1.8602	0	1.17749	1.71093	1.45304	1	1.38783	3.13314	2.25759	0.914104	0	0	0	0
FTL_0163	0	28.5593	0	0	0	0	0.588743	0	0	1	0.693914	0.614386	0.885391	1	0	0	0	0
FTL_0164	8.36232	6.31288	3.17268	2.50614	6.12715	5.40094	10.9936	12.8235	1.16645	1	12.8594	31.3904	2.44105	0.0819382	0	0	0	0
FTL_0165	254.045	262.59	120.153	118.638	32.2282	176.27	17.9333	34.5752	1.92799	0.306386	20.9926	39.1303	1.864	0.197462	0	0	0	0
FTL_0166	58.3834	61.9434	48.1737	41.0902	81.5323	84.4057	89.6131	93.6511	1.04506	1	104.935	281.16	2.67938	1.69762e-09	0	0	0	0
FTL_0167	1.57826	0.397116	0.339252	0.223316	0.363984	0.222144	5.69958	2.1843	0.383238	0.931306	6.64852	5.15994	0.776104	1	0	0	0	0
FTL_0168	7.87976	8.69434	0.781941	6.17666	2.93631	3.07172	10.1731	7.79046	0.765791	1	11.9154	9.0299	0.757834	0.937839	0	0	0	0
FTL_0169	2.76733	2.08935	1.19019	1.56691	1.27696	1.55836	1.94005	2.84872	1.46838	1	2.26931	2.57997	1.1369	1	0	0	0	1
FTL_0170	0	1.18887	4.06413	5.35051	1.0901	5.32036	0.941053	3.03977	3.23017	0.97188	1.10339	5.28237	4.78739	0.489101	0	0	0	1
FTL_0171	3.98211	3.38195	4.49471	3.38136	4.13347	5.88574	5.7622	8.7372	1.5163	0.990798	6.7454	18.7966	2.78658	0.171002	0	0	0	0
FTL_0172	15.9203	14.8585	5.6003	4.42375	9.814	7.82283	42.1596	21.7517	0.515938	0.242544	49.362	57.4984	1.16483	0.855202	0	0	0	0
FTL_0173	22.1878	13.6648	9.79204	5.94989	10.5059	5.91794	27.6868	17.6654	0.638046	0.772546	32.3673	30.4087	0.939489	1	0	0	0	0
FTL_0174	37.6725	42.1782	20.1175	15.4496	26.9801	16.4611	25.4617	18.9943	0.745994	0.97188	29.8198	35.5075	1.19074	0.917691	0	0	0	1
FTL_0175	394.743	266.621	343.983	150.954	153.775	74.5732	34.8096	50.9203	1.46282	0.772556	40.7568	34.8296	0.854572	0.891668	0	0	0	0
FTL_0176	118.03	117.207	95.9505	111.46	31.792	49.866	52.627	86.16	1.63718	0.197604	61.6244	51.9667	0.843282	0.787414	0	0	0	1
FTL_0177	38.9332	29.4276	0	9.46907	3.85842	14.1099	13.5224	20.4229	1.5103	0.876548	15.8226	8.90747	0.562958	0.625411	0	0	0	1
FTL_0178	19.758	16.6489	18.0756	16.3847	2.8613	5.04471	64.9672	82.7296	1.2734	0.69131	76.0248	33.1089	0.435501	0.00732324	0	0	0	0
FTL_0179	10.5273	8.66973	3.70358	6.50112	0.993394	1.21245	17.2866	13.4879	0.780252	1	20.2362	7.86234	0.388529	0.197529	0	0	0	0
FTL_0180	43.9482	36.6694	8.95117	16.4982	13.1251	17.973	66.6709	27.931	0.418939	0.0141604	78.0097	61.9805	0.794523	0.63106	0	0	0	0
FTL_0181	16.2006	19.574	4.18215	5.50589	2.24352	8.21219	13.9373	13.5792	0.974303	1	16.329	11.1791	0.684619	0.76293	0	0	0	1
FTL_0182	24.5001	21.238	19.9034	16.955	6.90876	12.2636	28.811	33.62	1.16691	1	33.727	28.5633	0.846899	0.893363	0	0	0	0
FTL_0183	10.9642	14.2987	6.43059	10.1592	1.37988	5.89372	14.2896	12.3501	0.864272	1	16.7384	9.7055	0.579833	0.605226	0	0	0	0
FTL_0184	48.8496	55.4525	31.6644	41.6869	16.9864	0	5.35195	4.3686	0.816263	1	6.2734	8.17066	1.30243	0.982913	0	0	0	1
FTL_0185	38.8602	24.5088	6.34536	8.3538	22.4662	17.4492	49.8478	15.8632	0.318234	0.0108713	58.2737	75.9278	1.30295	0.605226	0	0	0	0
FTL_0186	0.728514	0	0	0.618564	0.5041	0	3.40723	0.855466	0.251074	0.941587	3.96974	2.51876	0.63449	1	0	0	0	0
FTL_0187	4.33738	6.54896	5.59545	7.36653	0.857624	2.0934	7.52843	14.5344	1.9306	0.75722	8.82714	5.22116	0.591489	0.794682	0	0	0	0
FTL_0188	30.6417	23.8937	13.4641	24.0155	12.3487	15.3566	77.7271	93.8592	1.20755	0.998634	90.966	90.1766	0.991322	1	0	0	0	0
FTL_0189	42.5898	48.2243	37.4532	42.3683	30.2121	28.3388	169.299	206.023	1.21692	0.574841	198.308	248.419	1.25269	0.344606	0	0	0	0
FTL_0190	2.29185	2.16259	1.10853	0.972939	0.792898	0.241948	6.05657	5.22407	0.862545	1	7.09235	3.13314	0.441764	0.726164	0	0	0	0
FTL_0191	34.3057	32.3724	35.0334	31.5573	14.1777	18.9137	54.3886	81.2097	1.49314	0.306386	63.6718	72.1168	1.13263	0.891668	0	0	0	0
FTL_0192	21.552	23.438	24.4989	20.4684	7.96128	10.0261	99.7283	139.239	1.39618	0.23135	116.788	93.9241	0.804229	0.550144	0	0	0	0
FTL_0193	34.1435	33.9514	36.5309	31.1194	12.104	8.44098	35.4563	51.2854	1.44644	0.526801	41.5132	27.398	0.659982	0.476953	0	0	0	0
FTL_0194	30.2374	34.2584	26.0313	34.2708	36.6569	8.5173	16.8184	24.2183	1.43999	0.852706	19.7017	20.0888	1.01965	1	0	0	0	0
FTL_0195	4.12979	2.33826	1.99776	1.75339	0.357233	1.74401	5.82014	6.36185	1.09308	1	6.80792	5.22116	0.766924	1	0	0	0	0
FTL_0196	30.5456	20.3637	11.2574	15.4942	10.431	12.0614	60.547	48.3454	0.798478	0.914783	70.7861	63.2705	0.893827	0.938127	0	0	0	0
FTL_0197	7.43654	12.2493	0.872165	8.03757	4.67874	5.13913	12.1178	7.50814	0.619596	0.974279	14.2191	12.2243	0.859709	0.99744	0	0	0	1
FTL_0198	15.9291	10.8615	8.61699	12.2171	4.26701	6.50985	21.6928	24.1271	1.11222	1	25.3718	18.7966	0.740846	0.787414	0	0	0	0
FTL_0199	12.8948	11.9007	3.69826	9.73769	1.98394	7.26238	8.34893	8.92825	1.06939	1	9.77114	8.53794	0.873792	1	0	0	0	0
FTL_0200	21.2351	13.3588	18.2612	13.5232	7.34717	3.36277	30.5679	38.844	1.27075	0.873467	35.74	25.2488	0.706457	0.787414	0	0	0	1
FTL_0201	7.9973	8.52322	5.46148	3.99453	0.976604	0	14.2896	13.4879	0.943895	1	16.7384	3.19436	0.19084	0.0529786	0	0	0	1
FTL_0202	0	3.66683	0	2.06263	1.68094	1.0256	1.82417	3.23081	1.77112	1	2.14426	1.90437	0.888124	1	0	0	0	0
FTL_0203	18.3708	9.45558	9.69412	7.09029	1.44456	1.41051	24.6272	21.1786	0.859968	1	28.7727	7.06431	0.245521	0.0234165	0	0	0	1
FTL_0204	13.4108	11.073	7.02766	2.84679	0.29	0.353954	23.2226	13.5792	0.584739	0.762116	27.1691	3.80874	0.140186	0.00223473	0	0	0	1
FTL_0205	16.2916	11.8262	3.23339	6.38525	1.30092	0.52924	18.5173	9.5014	0.513108	0.563898	21.6522	3.74753	0.173079	0.0175328	0	0	0	1
FTL_0206	4.92625	2.83327	0.302563	1.99166	0.486931	0.792458	13.7541	14.6342	1.06398	1	16.0727	17.2618	1.07398	1	0	0	0	0
FTL_0207	17.878	18.8961	48.8973	57.0867	37.6142	47.1137	21.6396	91.9487	4.2491	3.46423e-07	25.3437	132.009	5.20877	4.00708e-12	0	0	0	0
FTL_0208	8.31721	7.17711	7.66635	16.1487	9.87029	10.0371	6.76119	23.4627	3.4702	0.0803708	7.91131	36.6116	4.62775	0.000954722	0	0	0	0
FTL_0209	18.3893	10.6814	21.9076	28.8418	17.6285	21.5104	8.81712	28.8778	3.2752	0.0532443	10.3057	31.6965	3.07564	0.0254598	0	0	0	0
FTL_0210	23.7685	22.4763	15.3274	14.1917	6.05383	6.61743	133.882	118.06	0.881826	0.956981	156.719	83.7266	0.534245	0.00404604	0	0	0	0
FTL_0211	16.554	16.5401	4.39643	6.61485	2.35847	3.70096	28.8689	13.2056	0.457432	0.255503	33.7895	11.7323	0.347217	0.0372249	0	0	0	1
FTL_0212	7.37118	10.7814	1.78283	2.34713	0.956399	0.778201	18.9369	4.55965	0.240781	0.118773	22.1929	5.77433	0.260188	0.0480831	0	0	0	1
FTL_0213	19.3685	5.85368	10.0112	13.18	5.37052	6.54902	2.70261	399.612	147.862	2.37177e-111	3.15078	402.102	127.62	4.6655e-34	0	0	0	0
FTL_0214	4.1928	2.90135	4.95748	4.74664	4.11005	2.36072	7.46581	16.5277	2.21378	0.497827	8.73026	21.0093	2.40649	0.192545	0	0	0	0
FTL_0215	9.70023	5.75401	8.93879	14.1217	6.71331	8.19319	8.52274	17.5742	2.06203	0.556973	9.9587	20.5786	2.06639	0.317511	0	0	0	0
FTL_0216	5.68105	2.86021	2.44461	6.43676	0	0	1.94005	2.37535	1.22438	1	2.26931	0.6756	0.297712	0.914557	0	0	0	0
FTL_0217	4.49128	4.23795	3.25853	5.7199	6.21525	4.97844	12.1131	17.5742	1.45084	0.962812	14.1847	37.0423	2.61143	0.0370502	0	0	0	0
FTL_0218	26.6123	22.8094	15.7323	17.4168	4.2198	4.68235	67.0858	62.2154	0.927401	1	78.516	28.9941	0.369276	0.00118871	0	0	0	0
FTL_0219	9.70023	5.75401	0.893879	0	0.479522	0	10.4049	3.03977	0.292149	0.497827	12.1655	3.80874	0.313078	0.314011	0	0	0	1
FTL_0220	0.692874	1.56927	0.893879	0	0.959044	0	1.58774	0.664417	0.418468	1	1.85983	1.22877	0.660691	1	0	0	0	0
FTL_0221	2.75555	3.00461	7.10843	7.27876	4.66073	4.13726	9.64229	49.2922	5.11208	5.54626e-05	11.284	37.6567	3.33717	0.00688401	0	0	0	0
FTL_0222	15.2662	13.2708	10.7414	18.0694	20.8081	14.4565	26.9289	38.6615	1.43569	0.75603	31.5202	74.8214	2.37376	0.00409066	0	0	0	1
FTL_0223	5.87532	5.17529	5.05395	11.6439	2.0334	0.82715	4.46883	11.4946	2.57218	0.58759	5.23253	3.13314	0.598782	0.948768	0	0	0	0
FTL_0224	287.553	268.196	104.801	121.548	37.0343	44.1096	359.848	206.787	0.574651	7.03357e-05	421.275	123.347	0.292794	1.54326e-16	0	0	0	0
FTL_0225	195	199.299	69.6583	83.2153	11.7641	26.6047	353.636	200.707	0.567553	5.23398e-05	414.132	81.879	0.197712	5.84227e-14	0	0	0	0
FTL_0226	67.0398	62.1137	22.0142	32.0874	6.32654	7.20659	128.12	72.1902	0.563459	0.0246008	149.974	30.6513	0.204378	7.58042e-12	0	0	0	0
FTL_0227	40.3332	44.6155	8.47176	4.77996	2.59696	7.92307	49.8618	11.5859	0.232361	0.00155674	58.3767	13.1447	0.22517	5.56299e-05	0	0	0	0
FTL_0228	24.359	17.4219	7.4427	13.0646	8.87254	15.7014	25.9252	19.7585	0.762133	0.959868	30.3199	35.1969	1.16085	0.950901	0	0	0	0
FTL_0229	30.4138	23.8108	12.3515	12.4349	13.252	8.08689	37.6861	31.5354	0.836794	1	44.0952	38.8855	0.881853	0.975923	0	0	0	0
FTL_0230	13.6263	12.347	7.03427	11.576	4.71692	16.1159	15.4092	13.87	0.900113	1	18.0638	19.0415	1.05413	1	0	0	0	0
FTL_0231	8.45412	7.65933	4.36303	1.43601	2.92569	2.85639	13.5271	5.88848	0.435311	0.630986	15.857	8.96869	0.565599	0.604807	0	0	0	0
FTL_0232	312.018	272.001	201.4	170.218	60.0228	73.23	133.119	159.762	1.20014	0.678586	155.838	97.3021	0.62438	0.0387318	0	0	0	0
FTL_0233	411.2	487.504	278.785	250.245	84.974	77.7681	299.734	299.101	0.997885	1	351.132	143.007	0.407274	0.000140577	0	0	0	0
FTL_0234	279.924	245.838	120.043	136.988	28.272	34.2142	1144.45	820.221	0.716697	0.000251961	1339.37	330.851	0.24702	1.52528e-34	0	0	0	0
FTL_0235	361.06	268.475	87.4359	100.722	29.3157	23.8386	106.703	60.8866	0.57062	0.0570241	124.812	18.613	0.149128	1.56284e-12	0	0	0	0
FTL_0236	432.353	396.613	128.955	155.295	45.5824	36.6499	452.391	234.436	0.518215	7.11432e-08	529.576	119.787	0.226195	3.40298e-25	0	0	0	0
FTL_0237	345.818	326.804	62.2792	73.9271	19.1695	28.0736	366.546	130.428	0.355828	1.17816e-13	429.089	65.1749	0.151891	1.32544e-31	0	0	0	0
FTL_0238	740.45	725.214	126.974	150.448	11.3525	33.2298	202.444	72.481	0.35803	2.4505e-08	237.005	20.5786	0.0868276	1.41743e-28	0	0	0	0
FTL_0239	494.824	406.744	121.025	149.317	25.9696	28.979	657.838	294.002	0.446921	3.37452e-13	769.763	105.965	0.137659	5.26888e-47	0	0	0	0
FTL_0240	897.963	952.898	201.138	346.28	41.5002	53.9793	226.81	114.091	0.503025	0.00890292	265.671	41.2795	0.155378	2.85458e-14	0	0	0	0
FTL_0241	429.165	493.68	95.5493	113.213	23.9202	22.9266	191.884	68.2037	0.355442	5.23398e-05	224.789	25.7385	0.114501	6.3814e-13	0	0	0	0
FTL_0242	292.039	297.19	101.754	112.238	25.5718	24.6069	371.738	194.055	0.522019	1.72869e-06	435.278	68.1856	0.156648	3.49163e-31	0	0	0	0
FTL_0243	488.057	466.036	109.731	203.319	46.8744	27.9319	316.328	152.944	0.483497	3.35844e-07	370.268	52.9529	0.143012	1.06013e-29	0	0	0	0
FTL_0244	3044.92	2921.58	371.711	338.792	84.3635	93.3893	272.233	80.6451	0.296236	2.657e-13	318.671	28.2573	0.0886721	3.86356e-35	0	0	0	1
FTL_0245	128.746	113.527	83.2387	45.6606	3.72112	0	50.9187	35.1398	0.690116	0.667434	59.6052	9.58307	0.160776	2.58501e-06	0	0	0	0
FTL_0246	255.236	286.126	198.22	186.401	75.9537	84.2406	140.599	160.526	1.14173	0.917068	164.671	122.916	0.746432	0.229404	0	0	0	0
FTL_0247	600.827	722.325	364.316	302.167	117.263	126.344	218.109	210.491	0.965075	1	255.49	143.374	0.561173	0.00361502	0	0	0	0
FTL_0248	306.251	322.223	136.393	167.817	43.7641	44.2279	274.08	220.491	0.804478	0.726018	320.988	104.305	0.324951	2.86263e-12	0	0	0	0
FTL_0249	777.765	850.767	144.671	269.822	58.2067	52.5871	233.513	95.4788	0.40888	0.00321442	273.52	43.8595	0.160352	2.30423e-14	0	0	0	0
FTL_0250	619.885	519.271	198.942	212.983	45.7383	74.4079	278.048	160.808	0.578347	0.000751895	325.445	77.2133	0.237254	5.42737e-18	0	0	0	0
FTL_0251	326.934	341.664	150.476	164.24	42.7762	25.2588	282.246	210.765	0.746742	0.13176	330.502	73.7785	0.223231	1.6078e-17	0	0	0	0
FTL_0252	421.849	379.683	149.57	137.467	31.792	35.0909	173.098	111.89	0.646396	0.0581475	202.612	42.1388	0.207978	1.61487e-14	0	0	0	0
FTL_0253	268.005	270.65	132.569	168.839	35.5584	26.4125	219.089	186.273	0.850215	0.609195	256.519	64.3156	0.250725	2.45379e-14	0	0	0	0
FTL_0254	1261.33	1085.08	464.865	465.124	89.7758	72.8386	110.013	73.328	0.666542	0.208998	128.794	25.4302	0.197449	8.71432e-11	0	0	0	0
FTL_0255	139.337	173.165	52.4508	66.5864	7.03431	11.0356	115.784	73.2367	0.632528	0.102641	135.608	25.1853	0.185722	9.44467e-12	0	0	0	0
FTL_0256	66.8666	53.617	28.7489	37.3439	6.78584	8.03161	175.024	148.949	0.851019	0.678586	204.778	59.7701	0.291877	3.02341e-10	0	0	0	0
FTL_0257	1039.59	1219.4	210.491	277.116	169.377	0	53.2737	49.8653	0.936021	1	62.3808	25.7997	0.413584	0.0109095	0	0	0	1
FTL_0258	630.535	568.536	290.744	277.053	80.2129	76.111	259.468	215.125	0.8291	0.566614	303.696	109.957	0.362063	5.14129e-10	0	0	0	1
FTL_0259	276.764	259.917	171.76	183.915	44.2275	50.9634	134.939	133.55	0.989709	1	157.948	48.2826	0.305687	4.94345e-08	0	0	0	0
FTL_0260	206.425	200.976	90.4887	109.654	19.3068	24.9085	219.789	156.066	0.710073	0.0892507	257.303	49.6951	0.193138	1.94782e-18	0	0	0	0
FTL_0261	74.1765	79.5739	31.8941	30.9394	6.60371	6.9609	150.068	96.1262	0.640553	0.0629147	175.768	29.486	0.167756	5.40305e-15	0	0	0	0
FTL_0262	222.086	196.537	166.132	134.595	18.6079	23.9004	141.468	150.634	1.06479	1	165.609	30.2841	0.182865	8.54538e-14	0	0	0	0
FTL_0263	35.2697	43.9734	16.5446	21.7814	35.8713	33.3997	55.6334	37.9971	0.682991	0.490169	65.1908	110.204	1.69049	0.0499229	0	0	0	0
FTL_0265	84.1344	80.027	83.0227	67.8667	115.274	129.326	151.347	189.76	1.25381	0.488732	177.178	508.565	2.87037	1.08314e-14	0	0	0	1
FTL_0266	15.7408	15.2252	0.634536	1.67076	1.70199	3.32366	25.9878	5.41511	0.208371	0.0275552	30.4168	16.0942	0.529123	0.293678	0	0	0	0
FTL_0267	138.181	132.891	26.8482	34.3364	14.8143	17.58	514.138	162.627	0.316311	2.41709e-21	601.922	140.425	0.233294	2.37542e-26	0	1	0	0
FTL_0268	9.34612	10.769	6.97989	8.3538	15.3179	11.2173	15.525	15.8632	1.02178	1	18.1888	46.5029	2.55668	0.0355909	0	0	0	0
FTL_0269	27.9334	27.8955	42.0341	42.4923	9.66396	8.10946	72.7368	155.584	2.139	0.000295585	85.1708	57.7433	0.677971	0.25658	0	0	0	0
FTL_0270	0	0.546915	2.80379	0	0	1.22376	0.294371	1.99325	6.77121	0.97188	0.346957	1.3512	3.89443	1	0	0	0	0
FTL_0271	2.57534	0.64812	0	0	1.18833	0	1.70361	0	0	1	1.98487	1.22877	0.619069	1	0	0	0	1
FTL_0272	2.07042	1.04196	0.445093	1.75792	0	0	3.93803	3.23081	0.820414	1	4.60113	0	0	0.28353	0	0	0	0
FTL_0273	1.70138	1.9265	1.09724	2.40757	0	0.478967	6.40888	6.27058	0.978421	1	7.50183	7.0031	0.933519	1	0	0	0	0
FTL_0275	6.30053	0.679558	1.16132	1.5289	0.62299	2.28084	4.5221	3.70418	0.819129	1	5.26069	2.64119	0.502061	0.97732	0	0	0	0
FTL_0276	5.80263	2.43372	4.99054	6.57015	3.12337	2.72282	5.99396	9.97476	1.66414	0.946914	6.99548	8.29309	1.18549	1	0	0	0	0
FTL_0277	9.05778	5.80151	7.78858	4.66083	7.21687	5.33162	21.4564	24.6917	1.15079	1	25.0874	40.7898	1.62591	0.312492	0	0	0	0
FTL_0278	5.03426	1.9004	4.33014	2.85036	4.06509	0	4.34828	7.21732	1.65981	0.959219	5.07313	8.17066	1.61058	0.854845	0	0	0	0
FTL_0279	2.57524	9.72577	9.97686	4.37825	7.13613	15.2335	2.82316	7.40837	2.62414	0.747865	3.31018	13.5755	4.10113	0.129452	0	0	0	0
FTL_0280	0.648491	1.46874	4.18301	12.1154	2.69277	2.19094	1.94005	15.1076	7.78722	0.298376	2.26931	10.8118	4.76438	0.140098	0	0	0	0
FTL_0281	117.939	118.596	23.771	33.6422	49.0951	59.5324	208.858	68.7768	0.3293	1.46475e-09	244.541	227.346	0.929684	0.883454	0	0	0	0
FTL_0282	4.89021	7.7526	0.63082	2.49146	4.06084	6.19536	14.6419	9.5014	0.648917	0.88157	17.1479	36.1808	2.10992	0.134356	0	0	0	0
FTL_0283	2.68566	2.53422	1.29904	2.85037	1.16146	3.96935	9.46847	9.59267	1.01312	1	11.0964	17.1371	1.54438	0.883454	0	0	0	0
FTL_0284	51.4723	40.494	27.6899	40.0997	25.2522	12.6852	186.669	225.573	1.20841	0.460179	218.428	293.446	1.34344	0.117075	0	0	0	1
FTL_0285	16.1083	17.0812	13.6032	8.79164	7.69548	8.58339	64.9766	61.8248	0.951493	1	76.0935	75.3723	0.990522	1	0	0	0	0
FTL_0286	6.97344	8.18966	10.9962	6.58031	5.36263	3.27232	7.64431	12.9148	1.68946	0.821912	8.95218	10.1975	1.1391	1	0	0	0	1
FTL_0287	3.54303	1.33749	2.28567	4.51371	3.67845	0.748184	1.99799	3.89523	1.94958	1	2.33183	4.36191	1.8706	0.886951	0	0	0	1
FTL_0288	3.23433	3.05233	2.08644	0	0	0.682981	2.8811	1.32883	0.461225	1	3.3727	0.6756	0.200314	0.7142	0	0	0	0
FTL_0289	4.4615	1.44351	0.822232	1.08249	2.64652	1.07666	3.34929	1.51988	0.453793	1	3.90722	5.03751	1.28928	1	0	0	0	1
FTL_0290	4.44019	2.6071	3.81846	2.51354	7.85226	5.4169	5.52577	6.5529	1.18588	1	6.46096	25.4324	3.93632	0.0164227	0	0	0	0
FTL_0291	9.59095	9.23736	6.39876	6.73929	2.28841	3.63109	21.4031	20.8963	0.976318	1	25.0592	17.4454	0.696167	0.694116	0	0	0	0
FTL_0293	26.2108	28.125	40.9484	14.0634	10.5059	15.1502	17.9912	30.2894	1.68356	0.876522	21.0551	24.4485	1.16117	0.977141	0	0	0	0
FTL_0294	2.86381	3.89114	2.21612	1.70191	1.78326	1.20927	17.6436	13.9613	0.791294	1	20.68	17.8149	0.861457	0.985494	0	0	0	0
FTL_0295	64.9213	60.5017	66.4179	63.1093	44.6148	58.613	120.007	171.065	1.42546	0.139447	140.487	221.875	1.57933	0.0204495	0	0	0	0
FTL_0296	19.9008	15.0259	27.1064	15.0258	8.41862	9.33935	12.6972	32.3909	2.55103	0.106097	14.8443	19.411	1.30764	0.860656	0	0	0	0
FTL_0297	4.93619	7.14216	2.65302	2.7942	1.42321	1.38966	12.2916	9.31035	0.757454	1	14.4066	6.44993	0.447706	0.42983	0	0	0	0
FTL_0298	5.12471	5.01463	1.22401	1.93372	0.525295	1.12206	20.1098	9.1193	0.453476	0.449544	23.5464	7.80113	0.331309	0.0894419	0	0	0	0
FTL_0299	5.37923	5.1684	4.41574	4.15244	2.70723	4.54327	8.6433	9.59267	1.10984	1	10.1181	12.9611	1.28098	0.959177	0	0	0	0
FTL_0300	12.0378	9.09053	2.21979	5.8448	16.6713	14.5291	5.17346	4.08628	0.789855	1	6.05148	16.033	2.64943	0.240157	0	0	0	1
FTL_0301	11.9708	6.02597	0	0	2.7625	0	4.93702	0	0	0.423195	5.76704	1.84316	0.319602	0.673487	0	0	0	1
FTL_0302	0.851879	0.643161	1.09911	1.447	1.17923	0.719561	0.646682	1.51988	2.35028	1	0.756435	1.90437	2.51756	0.979298	0	0	0	0
FTL_0303	0.945948	0.7142	1.22054	0	0	1.59808	0.646682	0.664417	1.02742	1	0.756435	3.25557	4.30383	0.720048	0	0	0	1
FTL_0304	5.17647	3.90762	4.71304	8.27308	1.47485	2.05732	11.288	23.1803	2.05354	0.476996	13.2064	12.2243	0.925635	1	0	0	0	0
FTL_0305	10.1977	4.81171	4.93339	7.5774	5.73413	4.30663	10.873	20.4229	1.87831	0.568412	12.7	19.7193	1.5527	0.621105	0	0	0	1
FTL_0306	28.2852	20.4106	14.4869	14.834	14.3916	17.9168	50.972	52.1494	1.0231	1	59.6333	80.0403	1.34221	0.465362	0	0	0	0
FTL_0307	10.5116	10.3779	25.0373	30.2152	2.23854	3.4149	11.1721	40.3724	3.61369	0.00796096	13.0813	7.80113	0.596357	0.711478	0	0	0	0
FTL_0308	5.01416	3.49401	2.48759	5.23994	3.20272	1.30302	8.70124	12.1591	1.39739	1	10.1806	11.3038	1.11033	1	0	0	0	1
FTL_0309	101.971	104.935	58.0258	64.2701	19.9443	22.7518	581.783	481.869	0.828262	0.19157	681.275	272.926	0.40061	5.15577e-13	0	0	0	0
FTL_0310	70.6912	68.1956	42.9614	46.7939	11.6062	13.9641	239.242	224.643	0.938978	1	280.025	97.3021	0.347477	3.69405e-10	0	0	0	0
FTL_0311	77.2346	72.4618	50.8766	58.5491	9.73379	13.0456	224.123	232.243	1.03623	1	262.273	75.4948	0.287848	1.84499e-12	0	0	0	0
FTL_0312	87.7206	66.6554	57.3305	0	0	0	2.64467	4.65092	1.7586	1	3.08826	1.28999	0.417706	0.933679	0	0	0	1
FTL_0313	188.053	85.6779	0	0	0	0	17.9912	22.4161	1.24595	1	21.0551	41.5879	1.97519	0.126646	0	0	0	1
FTL_0314	40.3359	43.8188	16.4979	22.5553	30.9761	27.0047	67.6259	46.7343	0.69107	0.457872	79.2161	107.502	1.35707	0.342794	0	0	0	0
FTL_0315	8.98534	7.91428	6.76221	5.0872	5.7005	5.69211	10.7572	8.7372	0.812222	1	12.575	15.541	1.23587	0.951974	0	0	0	0
FTL_0316	37.1577	51.1747	31.0428	7.43064	9.08342	18.4689	31.8706	26.685	0.837291	1	37.3216	52.3975	1.40394	0.532195	0	0	0	0
FTL_0317	295.976	219.827	114.659	92.248	184.527	152.149	152.756	81.4008	0.53288	0.00539666	178.815	226.43	1.26628	0.324957	0	0	0	0
FTL_0318	17.3121	21.8098	0	9.82544	4.00363	4.8801	4.11652	4.55965	1.10765	1	4.82305	5.22116	1.08254	1	0	0	0	1
FTL_0319	5.10665	3.62816	3.09964	1.53028	1.03925	2.28326	11.0515	11.1125	1.00552	1	12.9219	9.15233	0.708279	0.867634	0	0	0	0
FTL_0320	3.80749	2.10772	1.30957	0.431021	2.10757	1.92935	8.81712	3.51313	0.398445	0.833626	10.3057	14.1286	1.37096	0.857686	0	0	0	0
FTL_0325	37.15	28.2836	16.3821	14.558	30.9784	30.5707	78.1326	55.0894	0.705075	0.497827	91.4036	179.188	1.9604	0.00062858	0	0	0	0
FTL_0326	58.3941	36.4237	26.2113	43.1348	16.6975	20.3752	34.2162	31.8263	0.930152	1	40.0285	26.3529	0.658352	0.483872	0	0	0	0
FTL_0327	33.6222	43.4161	16.5492	20.2848	11.633	10.0883	74.6329	44.3589	0.594361	0.306386	87.4806	46.0722	0.526656	0.149351	0	0	0	0
FTL_0328	16.534	21.8523	26.6827	3.51284	12.8826	5.23888	12.8804	10.5394	0.818253	1	15.1005	12.2243	0.809525	0.950901	0	0	0	0
FTL_0329	10.3352	6.98108	7.71881	7.39053	6.02292	6.43205	14.9316	23.0806	1.54575	0.761487	17.4605	26.5977	1.52331	0.599109	0	0	0	0
FTL_0330	100.052	60.5511	90.7263	34.1266	41.7173	76.2118	8.75918	12.7237	1.45261	0.956981	10.2431	15.0491	1.46919	0.810236	0	0	0	1
FTL_0331	21.7807	13.4537	28.9504	21.2989	11.4194	12.8219	23.5123	58.1206	2.47192	0.104343	27.4817	50.187	1.82619	0.13075	0	0	0	0
FTL_0332	16.7618	18.9852	28.8434	18.9865	9.67068	15.3403	10.231	23.6452	2.31113	0.417692	11.9779	24.0178	2.00517	0.317511	0	0	0	0
FTL_0333	15.9946	10.2989	18.8118	19.1737	5.53409	3.57588	22.2189	49.8653	2.24427	0.0545861	25.9689	22.7912	0.877637	1	0	0	0	0
FTL_0334	14.799	15.5033	12.4658	14.8729	6.06036	6.88695	39.9251	58.3202	1.46074	0.519084	46.7458	39.9283	0.85416	0.878251	0	0	0	0
FTL_0335	63.4777	21.8098	14.9264	0	4.00363	4.8801	11.5823	22.707	1.96048	0.717021	13.5533	24.3261	1.79484	0.401273	0	0	0	0
FTL_0336	34.0278	28.6775	47.9856	43.0121	14.2402	18.0473	36.8076	81.5005	2.21423	0.012406	43.0886	58.4801	1.3572	0.543773	0	0	0	0
FTL_0338	15.5982	5.0489	0	11.3633	0	5.64865	4.87908	5.79721	1.18818	1	5.70452	2.64119	0.462998	0.792532	0	0	0	1
FTL_0339	4.42711	5.94153	5.71082	5.84766	17.0199	7.47823	9.82078	15.1988	1.54762	0.926971	11.5059	46.0744	4.00441	0.207632	0	0	0	0
FTL_0340	9.54159	0	0	0	0	0	3.82215	3.03977	0.795302	1	4.47609	7.6787	1.71549	0.829523	0	0	0	1
FTL_0341	0.826587	2.49625	1.06646	0	1.14421	2.09458	1.5298	1.51988	0.99352	1	1.79731	5.22116	2.90499	0.694116	0	0	0	0
FTL_0342	0	1.72082	0	1.93591	0	1.92523	0.941053	0.855466	0.909051	1	1.10339	1.3512	1.22459	1	0	0	0	0
FTL_0343	0.503078	0.379759	0	0	0.348087	0.637305	1.29336	1.32883	1.02742	1	1.51287	3.25557	2.15192	0.91671	0	0	0	0
FTL_0344	0	0	0	0	0	0	0	2.65767	Inf	0.83903	0	0	NA	NA	0	0	0	1
FTL_0345	0.913836	2.41453	1.76819	3.87977	0.632366	1.15772	3.11753	6.27058	2.01139	0.982281	3.65713	3.25557	0.890197	1	0	0	0	0
FTL_0346	5.63999	6.81352	5.82229	3.83258	1.56168	3.81144	5.05758	5.03302	0.995144	1	5.92644	4.54556	0.766996	1	0	0	0	1
FTL_0347	1.77151	2.67498	0	3.00914	3.06538	4.4891	2.23442	2.37535	1.06307	1	2.61626	7.12553	2.72355	0.58487	0	0	0	0
FTL_0352	1.49024	0	0	2.53217	0	6.2949	0.646682	1.71093	2.64571	1	0.756435	3.378	4.46568	0.879493	0	0	0	0
FTL_0353	8.36232	8.16961	2.53814	5.01228	5.78675	6.23186	12.4655	11.6857	0.937447	1	14.5942	23.8341	1.63313	0.549781	0	0	0	0
FTL_0354	10.5252	6.35922	8.15325	3.57797	5.83175	8.89327	4.29034	5.69743	1.32797	1	5.01061	9.52186	1.90034	0.664528	0	0	0	1
FTL_0355	3.58037	1.54452	3.9588	0	3.5395	5.18396	4.34828	7.49964	1.72474	1	5.07313	17.323	3.41465	0.0961204	0	0	0	0
FTL_0356	8.75786	4.13283	4.23786	13.0182	8.33581	7.39801	8.05456	16.4364	2.04063	0.675877	9.42418	15.3574	1.62957	0.673487	0	0	0	0
FTL_0357	21.7807	25.9108	20.4356	29.1458	5.48133	8.36213	29.7567	42.0834	1.41425	0.803472	34.8647	20.701	0.593752	0.346287	0	0	0	0
FTL_0358	29.6231	34.5809	24.3454	9.1575	22.3888	15.9306	13.1121	15.0078	1.14457	1	15.3506	27.0285	1.76074	0.398068	0	0	0	1
FTL_0359	10.9588	11.5102	4.30235	4.85498	6.924	6.84114	22.2862	14.8167	0.664838	0.873467	26.1001	30.6536	1.17446	0.931173	0	0	0	1
FTL_0360	16.8542	17.9282	13.3405	11.7087	8.74688	9.7054	40.5718	46.3522	1.14247	1	47.5022	54.6101	1.14963	0.892537	0	0	0	0
FTL_0361	53.5715	35.0536	43.7761	28.8161	33.3716	30.9215	48.1488	55.1806	1.14604	0.973035	56.3232	82.6225	1.46694	0.244557	0	0	0	1
FTL_0367	0	0.546915	2.80379	0	1.00273	0	0.588743	1.99325	3.38561	1	0.693914	1.22877	1.77078	1	0	0	0	0
FTL_0370	0	2.47513	0	0	2.27051	2.76915	0.294371	0.855466	2.90608	1	0.346957	2.57997	7.43599	0.711192	0	0	0	0
FTL_0371	1.47769	2.78901	0.953207	2.50983	0	0.624063	2.47085	2.37535	0.961349	1	2.9007	0.6756	0.232909	0.787414	0	0	0	1
FTL_0372	10.8963	12.3385	5.4059	8.54037	6.95999	7.78698	21.5816	16.9098	0.783526	0.97829	25.2811	31.6353	1.25134	0.857321	0	0	0	0
FTL_0373	4.98374	3.01026	0	0	4.13963	5.05176	3.88009	2.37535	0.612189	1	4.53861	9.76671	2.15192	0.607875	0	0	0	1
FTL_0374	16.2876	7.11823	2.9485	4.36699	3.95432	4.34388	32.3247	16.7187	0.517211	0.566852	37.753	25.1241	0.665486	0.660451	0	0	0	0
FTL_0375	31.6962	31.4618	12.1153	15.95	10.5613	8.42794	47.9797	31.2531	0.651382	0.482223	56.1699	35.2604	0.627744	0.2807	0	0	0	1
FTL_0376	12.5856	19.004	3.24761	4.27555	2.90364	4.25229	21.1714	11.0213	0.520575	0.497827	24.8092	14.9267	0.601659	0.489101	0	0	0	1
FTL_0377	25.7238	24.1264	18.6015	16.5468	7.0121	12.8378	49.6254	48.1544	0.970358	1	58.0923	42.998	0.740168	0.527155	0	0	0	0
FTL_0378	2.21653	1.67341	2.85962	3.76475	1.0227	2.49625	2.93904	6.935	2.35961	0.867674	3.43522	7.0031	2.03862	0.726615	0	0	0	1
FTL_0379	3.22087	7.29561	8.3122	20.0625	17.8363	19.0452	5.05758	15.772	3.11848	0.52932	5.92644	37.7791	6.37467	7.96941e-05	0	0	0	0
FTL_0380	26.2635	21.9537	36.3075	41.4264	40.2529	35.6538	43.8052	79.8809	1.82355	0.0735496	51.2844	146.326	2.85323	0.000121354	0	0	0	0
FTL_0381	9.62337	9.40178	13.1446	10.5753	7.8349	10.9967	16.0512	30.9623	1.92897	0.318041	18.7858	40.7264	2.16793	0.0879682	0	0	0	0
FTL_0382	3.35999	3.5932	9.02871	9.50919	0.968691	2.36472	12.287	42.2659	3.4399	0.00553897	14.3723	15.7247	1.0941	1	0	0	0	0
FTL_0383	33.0681	46.8264	24.0145	35.1284	25.7651	26.1944	23.9319	23.936	1.00017	1	28.0225	30.8984	1.10263	1	0	0	0	0
FTL_0387	29.046	40.2835	37.4652	30.9707	18.696	20.2524	87.9235	116.258	1.32227	0.526801	103.053	108.912	1.05685	1	0	0	0	0
FTL_0388	3.40818	2.5729	0.628061	2.48057	4.04308	5.75706	4.87908	3.23081	0.662176	1	5.70452	17.4454	3.05817	0.141352	0	0	0	0
FTL_0389	8.53575	7.83652	8.6289	9.00976	3.51164	2.14314	29.2212	41.3192	1.41401	0.731831	34.199	21.5625	0.6305	0.489101	0	0	0	0
FTL_0390	11.4086	5.41955	1.94955	3.84993	4.18334	2.55298	21.4517	9.97476	0.464987	0.519984	25.053	19.2274	0.767466	0.870119	0	0	0	1
FTL_0391	105.316	63.4466	19.7448	12.9972	0	45.1712	11.5197	3.03977	0.263875	0.398645	13.4564	10.3811	0.77146	0.950448	0	0	0	1
FTL_0392	3781.93	3153.74	811.346	1831.12	435.247	150.143	112.576	178.673	1.58714	0.0315823	131.648	222.805	1.69243	0.0103037	0	0	0	0
FTL_0393	12.8947	12.1686	4.99054	5.47512	4.01576	7.07932	17.3445	9.1193	0.525773	0.667434	20.2987	19.3498	0.953252	1	0	0	0	0
FTL_0394	33.0383	26.89	13.3184	14.0272	11.7887	23.5441	49.6786	32.1999	0.648163	0.506233	58.1205	69.1038	1.18898	0.906714	0	0	0	0
FTL_0395	37.6861	24.8557	18.9328	17.5152	11.529	10.3862	62.487	50.3387	0.805586	0.922293	73.0554	53.1365	0.727345	0.489101	0	1	0	0
FTL_0396	30.3835	28.43	11.8377	14.241	7.00725	5.21209	141.526	89.7644	0.63426	0.065759	165.672	66.3447	0.400459	1.49025e-05	0	1	0	1
FTL_0397	25.0001	22.2456	12.672	9.09983	4.94395	3.77092	25.3412	20.0408	0.79084	1	29.6604	10.2587	0.345871	0.0600396	0	0	0	0
FTL_0398	31.0857	30.4257	16.3426	7.82375	13.549	11.6708	22.0498	10.7305	0.486646	0.546762	25.8157	19.7805	0.766222	0.835329	0	0	0	0
FTL_0399	14.1661	14.3524	8.65547	7.59674	4.64323	5.98213	29.6362	22.2251	0.749931	0.931306	34.7053	25.1241	0.723927	0.660102	0	0	0	0
FTL_0400	0	0.593232	1.01376	2.66928	0.543834	1.9911	0.294371	2.37535	8.06922	0.920167	0.346957	2.64119	7.61243	0.710279	0	0	0	0
FTL_0401	20.2977	7.66467	13.1024	3.44992	1.40576	3.43006	5.28933	5.50638	1.04104	1	6.17652	2.57997	0.417706	0.744372	0	0	0	1
FTL_0402	19.2834	18.3909	17.0244	18.9649	4.21513	6.85849	16.1671	23.2716	1.43945	0.879262	18.9109	13.1447	0.695088	0.76166	0	0	0	0
FTL_0403	37.551	36.4907	6.93656	9.13213	22.3267	13.6084	7.81812	8.45488	1.08145	1	9.13974	11.6711	1.27696	0.966167	0	0	0	1
FTL_0404	12.2951	12.3754	7.4011	6.95979	2.83595	4.84592	27.4597	22.6072	0.823287	1	32.1516	23.4034	0.727908	0.676264	0	0	0	0
FTL_0405	18.1841	22.8799	6.25553	10.2944	18.8763	10.751	29.168	14.7255	0.50485	0.331919	34.1708	48.7768	1.42744	0.740534	0	0	0	0
FTL_0406	10.3814	15.6757	5.58095	4.40847	6.58659	9.49966	11.9973	8.45488	0.704734	0.990798	14.0597	21.499	1.52913	0.694116	0	0	0	1
FTL_0407	8.48303	7.26891	5.32279	2.72516	3.80722	5.42157	26.456	21.3696	0.807742	1	30.9513	39.4976	1.27612	0.77564	0	0	0	0
FTL_0408	62.7945	51.077	37.4239	28.7405	18.4031	18.3678	20.4574	17.001	0.831046	1	23.9215	28.5656	1.19414	0.88994	0	0	0	0
FTL_0409	4.43306	2.23121	0.953207	3.76475	2.04539	1.24813	3.58572	3.23081	0.901022	1	4.19165	4.42313	1.05522	1	0	0	0	0
FTL_0410	3.20122	3.62503	3.44129	0	7.01512	3.60501	6.52944	6.36185	0.974334	1	7.66123	22.7912	2.97488	0.247475	0	0	0	1
FTL_0411	16.8487	24.3165	32.6014	22.7226	19.8895	29.7162	36.7011	65.2467	1.77779	0.255503	43.0323	106.146	2.46666	0.00238593	0	0	0	1
FTL_0412	12.3894	12.8604	7.99103	5.26018	3.57233	5.66803	19.6995	15.6722	0.795563	1	23.0744	16.2779	0.705452	0.720836	0	0	0	0
FTL_0413	9.99379	10.7447	4.29678	6.17106	1.88592	3.06919	26.9915	19.2851	0.714488	0.83903	31.6171	14.9879	0.474044	0.166828	0	0	0	0
FTL_0414	21.5059	22.5593	14.4097	14.228	9.08286	9.19929	59.6247	52.2407	0.876159	1	69.8201	55.8389	0.799754	0.673487	0	0	0	1
FTL_0415	1.05331	0.795285	2.71829	0	0	0	0.646682	1.32883	2.05485	1	0.756435	2.57997	3.4107	0.848746	0	0	0	1
FTL_0416	0.54663	0.412668	0	0	0.756562	0	0.998993	0	0	1	1.16591	2.51876	2.16033	0.947249	0	0	0	0
FTL_0417	30.4602	24.2055	4.82552	8.16801	23.2979	14.4431	42.6231	14.5344	0.340999	0.0297316	49.8622	65.4242	1.3121	0.726164	0	0	0	1
FTL_0418	38.9332	37.8354	21.5775	18.9381	0	0	9.41053	5.22407	0.55513	0.922982	11.0339	1.90437	0.172592	0.139437	0	0	0	1
FTL_0419	9.99391	9.36013	2.38698	5.02802	2.17685	3.59487	47.1592	25.3646	0.537851	0.20767	55.2259	29.1165	0.527225	0.0975385	0	0	0	0
FTL_0420	7.83788	5.91925	2.52962	6.6606	12.2132	11.5892	4.11652	4.3686	1.06123	1	4.82305	10.8731	2.2544	0.525524	0	0	0	0
FTL_0421	249.04	212.443	159.831	176.113	287.048	292.265	151.106	160.244	1.06047	1	176.859	461.207	2.60777	4.18388e-12	0	0	0	0
FTL_0423	55.28	48.4169	27.1064	69.4941	41.3278	43.8949	41.8026	58.6195	1.40229	0.974279	48.9182	79.3035	1.62115	0.139296	0	0	0	1
FTL_0424	28.868	22.7451	19.4368	14.9269	7.82016	10.6029	19.2846	26.9758	1.39883	0.881219	22.568	18.1822	0.805664	0.892537	0	0	0	1
FTL_0425	9.28687	6.57231	29.9461	22.1764	8.23312	10.7844	20.3995	96.8734	4.74882	1.32571e-06	23.859	60.813	2.54885	0.00609491	0	0	0	0
FTL_0426	11.1726	8.55415	16.0565	17.6156	2.2086	4.58295	46.5611	110.661	2.37668	0.000629443	54.4633	39.8649	0.731958	0.625411	0	0	0	0
FTL_0427	25.0465	20.6285	12.7296	7.73485	10.5059	8.97511	30.1044	22.034	0.731922	0.922293	35.2398	26.9061	0.763512	0.763882	0	0	0	0
FTL_0428	11.7113	10.9628	9.66844	9.54653	4.21415	4.35213	22.6965	28.4957	1.25551	0.990798	26.5721	21.1929	0.797564	0.869037	0	0	0	0
FTL_0429	16.5005	19.4331	3.40593	3.36298	0.456778	3.34485	24.3468	8.92825	0.366711	0.208998	28.5288	10.3811	0.363881	0.073982	0	0	0	1
FTL_0430	20.6295	28.5516	3.16801	5.00491	1.35959	2.48908	40.6391	9.97476	0.245447	0.00662562	47.6334	7.80113	0.163774	0.000353374	0	0	0	0
FTL_0431	16.4564	6.21729	5.31683	0	0	6.95582	5.28933	0.664417	0.125614	0.651222	6.17652	2.0268	0.328146	0.611245	0	0	0	1
FTL_0432	0	0	0	0	0	0	0.704621	0	0	1	0.818956	0.6756	0.824953	1	0	0	0	1
FTL_0433	5.57906	3.61035	9.25452	8.12252	0	0.673203	4.58471	11.1125	2.42383	0.583468	5.35757	1.3512	0.252204	0.576185	0	0	0	0
FTL_0434	15.0616	17.0588	4.8592	12.7945	12.1647	13.7838	16.1091	12.8235	0.796039	1	18.8484	33.2948	1.76645	0.301595	0	0	0	1
FTL_0435	29.3907	16.8656	6.0683	7.98904	8.95219	10.9242	18.3968	16.5277	0.898399	1	21.4928	30.0392	1.39764	0.643482	0	0	0	0
FTL_0436	40.8929	33.0935	17.525	22.8544	13.215	12.9911	214.65	161.963	0.754545	0.196653	251.143	176.547	0.702974	0.081172	0	0	0	0
FTL_0437	6.50359	4.20827	1.7977	3.94453	0.32146	2.35408	9.81611	8.45488	0.861327	1	11.4716	6.69479	0.583598	0.806839	0	0	0	0
FTL_0438	83.8754	95.5188	42.7378	40.7923	32.384	33.4063	336.832	219.975	0.653072	0.0386677	394.533	285.644	0.724006	0.10034	0	0	0	0
FTL_0439	44.1108	36.9398	60.1531	49.9344	16.0551	17.4624	142.752	280.853	1.96742	4.99357e-06	167.053	133.36	0.798311	0.438889	0	0	0	0
FTL_0440	15.4233	20.8779	1.37213	4.51611	12.1453	6.28868	25.8766	10.3569	0.40024	0.183946	30.3261	38.2711	1.26198	0.792145	0	0	0	0
FTL_0441	0.95703	0.361239	0	0	0	0.40415	0.998993	0.855466	0.856329	1	1.16591	2.0268	1.73838	1	0	0	0	1
FTL_0442	0.832768	0.628729	0	1.41452	2.30553	0.703415	0.998993	1.51988	1.52142	1	1.16591	5.09873	4.37316	0.489101	0	0	0	1
FTL_0443	4.38401	5.93116	7.42171	3.08553	0.628639	1.5346	15.4671	19.2766	1.2463	1	18.1263	9.88914	0.54557	0.487649	0	0	0	0
FTL_0444	22.4519	15.7766	9.68999	9.6456	7.09998	7.11875	80.7726	55.2804	0.684395	0.415873	94.4575	69.3532	0.734226	0.409938	0	0	0	0
FTL_0445	7.97399	4.51539	6.43059	5.0796	11.039	5.05176	4.87908	8.54615	1.75159	0.902263	5.70452	19.5357	3.42459	0.319329	0	0	0	1
FTL_0446	17.403	0	0	0	0	0	1.99799	1.32883	0.665087	1	2.33183	1.84316	0.790435	1	0	0	0	1
FTL_0447	3.12898	3.5431	3.02705	1.32839	1.62386	1.65166	6.35094	5.69743	0.897101	1	7.43931	7.06431	0.949593	1	0	0	0	0
FTL_0448	4.40384	4.43301	5.68153	3.73993	9.65156	9.91918	4.82115	8.54615	1.77264	0.900819	5.642	23.1585	4.10466	0.022743	0	0	0	0
FTL_0449	51.7958	55.8883	146.509	163.531	199.904	202.171	52.5644	168.873	3.21268	2.2985e-09	61.5275	422.993	6.87486	4.90827e-35	1	1	0	1
FTL_0450	33.3997	26.378	17.234	14.8351	20.2683	19.0956	45.9144	49.774	1.08406	1	53.7069	95.9509	1.78657	0.0361017	0	0	0	0
FTL_0451	19.2947	13.271	7.19005	5.097	6.23071	3.98344	31.2725	16.81	0.537533	0.490403	36.559	20.3337	0.556189	0.310744	0	0	0	1
FTL_0452	7.53722	7.78611	3.58189	4.04197	1.64701	1.00512	18.1118	14.6257	0.807524	1	21.2145	9.0299	0.425647	0.240311	0	0	0	0
FTL_0453	34.6643	35.4665	7.02071	12.1617	7.33431	10.4038	96.022	40.3724	0.42045	0.00202352	112.437	58.2942	0.518462	0.00905701	0	0	0	0
FTL_0454	35.5071	31.4242	11.0542	18.0181	8.61266	7.41054	123.941	75.9029	0.612414	0.0547846	145.054	68.4939	0.472195	0.000927619	0	0	0	0
FTL_0455	24.4576	28.9037	23.3262	14.4515	10.3051	15.2703	24.873	39.8905	1.60377	0.482223	29.1258	45.8251	1.57335	0.365551	0	0	0	0
FTL_0456	1508.21	1308.06	1248.09	1702.53	1266.48	1551.84	128.989	220.856	1.71221	0.0201052	150.912	347.253	2.30103	3.51231e-08	0	0	0	0
FTL_0457	1071.12	1001.04	802.742	1038.92	853.964	871.076	108.121	184.861	1.70976	0.168595	126.518	284.352	2.24752	5.82191e-07	0	0	0	1
FTL_0458	5.15048	5.83546	0	8.7565	0	0	1.88211	2.37535	1.26207	1	2.20678	1.90437	0.862962	1	0	0	0	1
FTL_0459	26.4135	30.5755	12.8725	19.9375	10.9675	13.3856	43.9258	33.3462	0.759148	0.75722	51.4438	42.0164	0.816743	0.773142	0	0	0	0
FTL_0460	24.2625	27.2797	7.99103	4.38349	10.717	7.41204	39.8719	13.1058	0.328698	0.0401468	46.7176	35.0767	0.750824	0.653372	0	0	0	1
FTL_0461	12.2356	10.8676	2.78567	8.55724	5.47936	5.47134	13.5803	9.31035	0.685576	0.962812	15.8851	14.743	0.928101	1	0	0	0	1
FTL_0462	15.6797	10.8392	5.32176	6.16547	2.85486	7.94509	60.6676	35.4307	0.584014	0.242544	70.9455	53.8688	0.759299	0.817813	0	0	0	0
FTL_0463	23.412	26.5127	7.1068	7.01719	1.90622	8.72413	30.5193	11.1125	0.364116	0.125622	35.7462	18.4271	0.515498	0.236482	0	0	0	0
FTL_0464	8.39043	3.8008	2.16507	7.12591	1.74218	2.83486	7.76018	6.27058	0.808045	1	9.07722	11.0567	1.21807	1	0	0	0	0
FTL_0465	3.64257	2.74976	3.28893	6.18564	5.79715	5.84514	6.81913	13.2056	1.93655	0.784227	7.97383	26.9673	3.38197	0.0281207	0	0	0	1
FTL_0466	8.0926	7.38736	3.88372	5.75212	2.47407	3.9735	31.1034	29.7332	0.95595	1	36.4058	30.4677	0.836892	0.873754	0	0	0	0
FTL_0467	4.3797	9.92859	5.66077	7.45252	3.03672	14.8106	2.17648	2.1843	1.00359	1	2.55374	3.99239	1.56335	1	0	0	0	1
FTL_0468	1.47769	0	0	0	1.0227	0.624063	0.998993	0.855466	0.856329	1	1.16591	2.57997	2.21283	0.947249	0	0	0	0
FTL_0469	1.83202	0	0	0	0	0	0.352311	0	0	1	0.409478	0	0	1	0	0	0	1
FTL_0470	16.4882	9.68461	4.72986	9.34044	8.88068	13.9307	6.70325	6.74395	1.00607	1	7.84879	18.1822	2.31657	0.30565	0	0	0	1
FTL_0471	3.14875	0	0	0	1.0901	0	0.998993	0	0	1	1.16591	0.614386	0.526957	1	0	0	0	1
FTL_0472	10.497	11.3084	2.76017	4.15295	1.90375	2.66805	80.1493	34.4839	0.430246	0.00722441	93.8728	38.2076	0.407015	0.00103647	0	0	0	0
FTL_0473	3.84737	3.4856	13.8984	10.4557	19.7046	11.049	4.82115	19.1853	3.97941	0.0787007	5.642	43.9842	7.79585	1.20882e-05	0	0	0	0
FTL_0474	6.35968	8.91579	8.20295	12.3421	3.77184	2.30189	22.5853	39.2346	1.73718	0.58759	26.4814	17.8149	0.672734	0.657085	0	0	0	0
FTL_0475	15.5491	15.3116	14.8268	14.9269	3.27512	1.71304	19.0528	25.647	1.3461	0.95536	22.3179	7.0031	0.313788	0.0920968	0	0	0	0
FTL_0476	11.5371	11.4384	7.10681	4.09336	5.24212	5.96233	50.1562	33.2379	0.662687	0.615814	58.7237	57.2513	0.974927	1	0	0	0	0
FTL_0477	21.3773	25.6474	31.0212	27.875	30.9053	34.1749	55.2764	95.9267	1.7354	0.0612516	64.747	184.715	2.85287	7.93536e-08	0	0	0	0
FTL_0478	25.6483	19.3692	35.4739	34.2483	43.1347	44.888	16.2876	30.871	1.89537	0.39508	19.0703	65.7281	3.44662	0.000154529	0	0	0	0
FTL_0479	28.3617	24.4373	16.9975	23.837	12.2899	10.8876	73.6105	87.3975	1.1873	0.990798	86.1429	82.1306	0.953422	1	0	0	0	0
FTL_0480	19.8706	12.5674	16.6244	19.1506	14.8637	14.287	50.8514	78.9341	1.55225	0.255503	59.4739	102.587	1.7249	0.0396679	0	0	0	0
FTL_0481	3.63039	2.34915	1.33804	1.76156	0.717794	0.438033	6.5827	7.59941	1.15445	1	7.68939	5.83554	0.758908	1	0	0	0	0
FTL_0482	6.32412	5.35997	4.29276	3.39091	2.68666	1.49917	39.6261	35.3309	0.891607	1	46.3645	32.3131	0.696937	0.576185	0	0	0	1
FTL_0483	13.005	9.96349	5.00697	2.9663	2.82029	2.62283	45.678	25.5472	0.559289	0.358214	53.4225	24.3261	0.455353	0.0483583	0	0	0	0
FTL_0484	8.15886	11.2619	5.7126	5.54161	3.70969	0.787481	38.4626	31.2531	0.812558	0.923624	45.0797	20.1501	0.446987	0.236482	0	0	0	0
FTL_0485	15.9212	18.1458	4.02663	6.36138	2.3761	6.06403	45.4556	18.4296	0.405443	0.0542275	53.2411	22.9726	0.431483	0.0372249	0	0	0	0
FTL_0486	9.74728	11.1364	4.75702	6.71005	3.28102	2.89232	30.109	22.9893	0.763535	0.906847	35.2742	20.5173	0.581653	0.330884	0	0	0	0
FTL_0487	7.41639	9.24935	4.15878	3.55883	1.00394	1.49775	40.2821	27.9225	0.693174	0.74409	47.1896	13.5755	0.287679	0.00255758	0	0	0	0
FTL_0488	7.41138	7.19314	3.41403	3.59571	1.09887	0.894177	21.4031	13.4879	0.630184	0.803472	25.0592	6.38871	0.254945	0.0313537	0	0	0	0
FTL_0489	15.9972	17.9319	16.8838	11.5256	5.03185	14.7394	27.2859	33.2379	1.21813	0.971964	31.964	34.8886	1.0915	1	0	0	0	0
FTL_0490	8.20546	7.99237	3.41403	1.79786	1.83146	2.0119	22.9909	12.2503	0.532835	0.621698	26.9191	13.5142	0.502032	0.285233	0	0	0	0
FTL_0491	39.5529	25.9729	86.5718	84.7497	32.1518	61.0222	15.2839	54.8983	3.5919	0.000628193	17.87	53.1343	2.97338	0.00298986	0	0	0	0
FTL_0492	12.1258	15.4738	3.35147	4.41228	4.1951	4.87659	36.7543	16.0543	0.4368	0.136653	43.0605	29.7309	0.690445	0.494925	0	0	0	0
FTL_0493	18.4048	17.5722	12.5694	13.7899	12.3619	15.5448	25.3412	25.4559	1.00453	1	29.6604	45.1495	1.52222	0.414031	0	0	0	1
FTL_0494	1.96945	1.18939	0.508078	0.668895	0.272559	0.332668	2.93904	1.51988	0.517136	1	3.43522	2.57997	0.751036	1	0	0	0	0
FTL_0498	0.306172	1.15562	0	0	0.211851	0.517158	1.82417	0.855466	0.468962	1	2.14426	1.96559	0.916672	1	0	0	0	0
FTL_0499	5.81674	3.51356	7.50608	21.7402	1.61066	3.93093	2.93904	18.3384	6.23958	0.398645	3.43522	5.89676	1.71656	0.887172	0	0	0	0
FTL_0500	0.999998	1.13238	3.22492	4.24568	1.38401	0.844595	1.58774	7.59941	4.78632	0.428103	1.85983	3.80874	2.0479	0.889888	0	0	0	0
FTL_0501	4.21685	2.27373	0.388503	0.511473	0.208413	0	7.87606	1.51988	0.192975	0.488732	9.20226	2.45754	0.267059	0.385906	0	0	0	0
FTL_0502	1.01365	0.765228	0	0	0.701456	0.856128	1.99799	0	0	0.97188	2.33183	5.09873	2.18658	0.782146	0	0	0	0
FTL_0503	15.7408	11.5117	2.53814	3.34152	4.42516	1.66183	23.2226	8.07278	0.347626	0.217356	27.1691	12.655	0.465786	0.242146	0	0	0	0
FTL_0504	0	14.4979	0	0	0	0	0.294371	0	0	1	0.346957	0	0	1	0	0	0	1
FTL_0505	0	0	0	0	4.14293	1.68481	0.941053	0	0	1	1.10339	6.38871	5.79007	0.310262	0	0	0	1
FTL_0506	7.1334	4.89579	2.5098	5.50702	2.24398	4.92961	7.70225	7.59941	0.986649	1	9.0147	10.5035	1.16516	1	0	0	0	0
FTL_0507	10.2149	5.93232	8.11011	4.00392	4.35067	9.95551	10.3469	9.21057	0.890175	1	12.103	16.3391	1.35001	0.877813	0	0	0	0
FTL_0508	4.00045	5.17689	3.68563	3.88177	2.57031	4.10256	13.585	15.0078	1.10473	1	15.9195	23.9566	1.50486	0.6731	0	0	0	0
FTL_0509	16.8814	8.86601	1.89384	8.7265	10.1595	13.6389	15.9886	8.83698	0.552706	0.691308	18.689	33.4784	1.79135	0.280902	0	0	0	0
FTL_0510	15.2489	10.0263	6.97989	4.1769	8.85033	11.2173	21.0461	11.5859	0.550501	0.711847	24.6154	39.8671	1.6196	0.34346	0	0	0	0
FTL_0511	12.5498	9.4746	13.4922	18.9469	15.9233	21.2001	12.6393	24.5092	1.93913	0.490686	14.7817	49.2031	3.32864	0.00182321	0	0	0	1
FTL_0512	38.842	29.3642	8.37478	22.0511	0	0	9.75817	7.12605	0.730265	1	11.409	3.25557	0.28535	0.28353	0	0	0	1
FTL_0513	20.7432	26.1188	13.3995	11.7605	0	2.92214	10.6992	5.41511	0.506122	0.830938	12.5124	3.93117	0.314181	0.283459	0	0	0	1
FTL_0514	18.835	9.29756	19.6266	13.5346	5.01366	8.56635	14.869	23.3629	1.57125	0.670367	17.3637	17.6291	1.01529	1	0	0	0	1
FTL_0515	14.0805	21.2622	5.19095	11.9595	4.87321	6.79653	14.3522	12.5412	0.873812	1	16.8353	12.3467	0.73338	0.824154	0	0	0	0
FTL_0516	6.52542	7.16552	12.2444	15.1125	4.51585	3.50731	10.5254	24.7915	2.3554	0.260888	12.3249	13.453	1.09153	1	0	0	0	0
FTL_0517	14.4248	10.8897	8.58837	10.3645	4.60723	6.09166	27.9811	35.8128	1.27989	0.951674	32.7143	34.8296	1.06466	1	0	0	0	0
FTL_0518	89.1145	92.9899	104.205	36.102	29.4214	50.2243	27.3971	44.7325	1.63275	0.358283	32.0547	41.4632	1.29351	0.740019	0	0	0	0
FTL_0519	71.3019	63.1364	62.9331	50.0759	39.6964	49.8076	101.427	135.335	1.33431	0.529487	118.738	173.287	1.4594	0.105375	0	0	0	0
FTL_0520	141.161	125.805	51.5243	57.307	38.601	48.2735	159.759	120.345	0.75329	0.332295	187.046	131.762	0.704439	0.111819	0	0	0	0
FTL_0521	737.886	659.476	343.055	135.492	257.645	201.222	45.1612	47.9633	1.06205	1	52.8941	57.5596	1.0882	0.985341	0	0	0	0
FTL_0522	660.315	680.27	401.989	352.818	269.559	240.917	126.831	123.858	0.976557	1	148.496	121.569	0.818672	0.569311	0	0	0	0
FTL_0523	34.774	45.5244	26.9404	39.4084	19.2696	39.1786	22.7012	20.5227	0.904036	1	26.6065	54.855	2.06172	0.0606351	0	0	0	1
FTL_0524	4.90725	5.35062	3.28177	1.54305	2.51501	4.91176	21.5816	13.5792	0.629201	0.872366	25.2811	35.8725	1.41894	0.723708	0	0	0	0
FTL_0525	39.1795	34.3767	21.3292	25.0563	18.6594	19.5524	127.179	103.061	0.810366	0.648365	148.871	149.641	1.00517	1	0	0	0	0
FTL_0526	43.2809	57.5469	5.83355	12.0686	18.3294	13.0948	63.572	17.3831	0.27344	0.000546239	74.49	45.8273	0.615215	0.294508	0	0	0	0
FTL_0527	18.8101	17.0543	14.5831	6.39966	15.6462	19.0801	4.17446	4.55965	1.09227	1	4.88557	8.41551	1.72253	0.809875	0	0	0	0
FTL_0528	5.62612	4.05811	0.806232	0.849137	1.47051	2.21729	28.8643	7.59941	0.263281	0.0453213	33.7551	24.6322	0.72973	0.694116	0	0	0	0
FTL_0529	5.07097	2.73458	1.8692	0	2.50683	1.22376	3.93803	1.32883	0.337436	1	4.60113	4.42313	0.961313	1	0	0	0	0
FTL_0530	3.45719	0	4.4665	0	0	0	0.352311	0.664417	1.88588	1	0.409478	0	0	1	0	0	0	1
FTL_0531	15.0018	0	0	0	0	0	1.05693	0.664417	0.628628	1	1.22843	0	0	0.975923	0	0	0	1
FTL_0532	2.48228	0.937147	0	0	0	0	0.998993	0	0	1	1.16591	1.28999	1.10642	1	0	0	0	0
FTL_0533	36.6706	37.7466	19.3479	19.5757	12.974	14.8979	206.507	147.603	0.714757	0.13176	241.8	184.593	0.763412	0.209835	0	0	0	0
FTL_0534	16.7712	15.5618	8.56292	6.52663	4.59358	6.78708	40.4513	26.876	0.664405	0.708886	47.3428	41.2183	0.870635	0.914557	0	0	0	0
FTL_0535	12.8898	13.2049	6.92685	6.77437	2.54806	2.46224	65.0345	47.0166	0.722948	0.603879	76.156	31.5128	0.413793	0.00453666	0	0	0	0
FTL_0536	116.088	111.025	38.5196	39.4426	49.7464	47.6307	88.4889	52.0496	0.588205	0.127261	103.575	91.9585	0.887842	0.858007	0	0	0	0
FTL_0537	107.362	99.6797	48.2849	46.8029	36.1496	32.6571	223.254	155.293	0.695591	0.0853576	261.336	189.14	0.723745	0.107542	0	0	0	0
FTL_0538	180.757	198.202	117.369	105.621	77.3088	99.202	154.479	126.698	0.820165	0.75603	180.938	162.538	0.89831	0.787494	0	0	0	0
FTL_0539	156.014	145.263	76.7777	86.3592	43.1868	56.613	207.97	165.941	0.797909	0.400564	243.466	164.073	0.673906	0.0378664	0	0	0	0
FTL_0540	25.2028	28.94	9.15728	8.43903	7.61426	6.89525	67.6886	42.2659	0.624417	0.290534	79.313	47.9766	0.604902	0.140098	0	0	0	0
FTL_0541	30.279	25.4731	32.3695	11.7559	14.3707	13.1534	26.8663	30.3891	1.13113	1	31.4233	31.3904	0.998952	1	0	0	0	0
FTL_0542	30.8166	24.7274	7.45925	19.6405	2.66768	11.3913	28.5746	18.0475	0.631595	0.687525	33.4425	13.1447	0.393054	0.0659797	0	0	0	1
FTL_0544	19.7758	15.344	2.1259	9.32932	1.52059	5.56758	27.6335	12.0678	0.436709	0.210694	32.3391	15.7247	0.486243	0.180668	0	0	0	0
FTL_0545	3.55932	3.58276	2.29582	0	2.46319	1.00209	4.46883	2.84872	0.637463	1	5.23253	5.71311	1.09185	1	0	0	0	0
FTL_0546	12.2795	9.26999	6.33603	8.34151	8.49741	12.4454	21.8087	20.6139	0.945217	1	25.4969	38.6996	1.51782	0.458804	0	0	0	0
FTL_0547	18.6253	14.9819	16.147	16.5915	12.6762	10.8305	48.2068	59.8401	1.24132	0.872366	56.3857	67.8183	1.20276	0.739767	0	0	0	0
FTL_0548	1.77151	4.01247	3.42851	3.00914	3.06538	1.49637	3.11753	5.69743	1.82755	0.97188	3.65713	6.38871	1.74692	0.865144	0	0	0	0
FTL_0549	8.04157	11.7369	1.38315	2.73141	1.85497	4.07517	14.5261	3.89523	0.268155	0.252511	17.0229	9.15233	0.537649	0.502697	0	0	0	0
FTL_0552	65.416	69.1409	13.3252	49.1203	27.6402	24.4276	118.12	64.6078	0.546966	0.208867	138.246	114.995	0.83181	0.625411	1	1	0	0
FTL_0553	30.7763	32.3748	15.6199	18.8503	10.8233	17.8972	51.0972	38.4704	0.752887	0.762116	59.8271	53.1343	0.888131	0.897089	0	0	0	0
FTL_0554	9.52249	14.3781	2.63248	5.7762	4.23659	2.29801	14.584	10.6392	0.729511	0.990798	17.0854	10.1975	0.596852	0.646005	0	0	0	0
FTL_0555	17.0073	13.5524	6.70346	8.02296	3.26916	8.37911	25.6935	20.4229	0.794867	0.990798	30.0698	27.3958	0.911071	1	0	0	0	0
FTL_0556	17.7535	15.6144	8.19266	10.5093	6.87417	8.11561	77.6691	61.6508	0.793762	0.724162	90.9034	81.3303	0.894689	0.883032	0	0	0	0
FTL_0557	1.52839	2.88473	0	0	0	0	2.17648	0	0	0.931306	2.55374	2.0268	0.793659	1	0	0	0	0
FTL_0558	0.616197	0.465194	0	0	0.426438	1.04091	1.29336	2.37535	1.83657	1	1.51287	1.96559	1.29924	1	0	0	0	0
FTL_0559	1.95844	5.17529	0	0	0.677799	1.6543	3.4119	0.664417	0.194735	0.927179	4.00409	1.96559	0.490894	0.889306	0	0	0	1
FTL_0560	0	0.818517	0	0	0	0	0.294371	0	0	1	0.346957	0.6756	1.94721	1	0	0	0	1
FTL_0561	1.87022	0.56473	0	0	1.55294	0.947719	2.3503	0	0	0.920167	2.7413	6.94189	2.53233	0.58487	0	0	0	0
FTL_0568	1.51797	0.573013	0.979203	2.57828	0	0	1.3513	2.37535	1.75782	1	1.57539	0	0	0.878251	0	0	0	0
FTL_0569	31.896	36.1231	100.317	110.058	104.871	86.7219	30.2829	145.236	4.79598	2.41494e-12	35.4618	206.711	5.82911	1.66551e-13	0	0	0	0
FTL_0570	10.0105	3.77973	4.3071	5.67039	3.46582	7.04787	3.88009	3.70418	0.954664	1	4.53861	6.51114	1.43461	0.975923	0	0	0	1
FTL_0571	18.8714	16.106	14.8204	9.75567	11.9256	16.6331	19.1687	22.4161	1.16941	1	22.443	32.864	1.46434	0.59606	0	0	0	0
FTL_0572	44.0313	35.7003	11.5688	7.38452	9.59123	18.5932	115.056	42.5482	0.369804	0.000214858	134.617	99.5103	0.739209	0.371741	0	0	0	1
FTL_0573	29.0446	22.8933	2.75479	8.70419	10.0491	7.57558	48.7955	17.4829	0.358289	0.0164402	57.0796	40.2367	0.704922	0.494925	0	0	0	0
FTL_0574	8.95997	8.87733	6.86182	1.42638	3.29355	3.07414	25.872	19.941	0.770758	1	30.2918	21.0705	0.695586	0.657085	0	0	0	1
FTL_0575	0	0	0.979203	1.28914	0	0	0	2.84872	Inf	0.504119	0	2.57997	Inf	0.489101	0	0	0	0
FTL_0576	0	0.795285	0	0	0	0	0.294371	0	0	1	0.346957	0	0	1	0	0	0	1
FTL_0577	0	7.21755	0	0	6.62958	0	2.11854	1.99325	0.940861	1	2.49122	3.86996	1.55344	1	0	0	0	1
FTL_0578	21.1652	21.8237	25.3049	21.9174	13.5748	25.7241	33.8686	54.0429	1.59566	0.346845	39.6534	78.3786	1.97659	0.37476	0	0	0	0
FTL_0579	10.4559	8.93148	0	3.27065	5.902	3.25335	27.3391	6.65268	0.243339	0.0275552	31.9922	30.4699	0.952418	1	0	0	0	0
FTL_0580	73.1251	110.582	9.46313	87.2089	55.8415	80.4165	12.2337	11.2123	0.916512	1	14.3441	28.5021	1.98703	0.277677	0	0	0	1
FTL_0581	4.0245	3.03803	1.59722	3.15416	1.07104	2.09164	10.4049	10.1658	0.977026	1	12.1655	14.3123	1.17647	1	0	0	0	0
FTL_0582	22.1036	14.0542	9.0073	31.6221	37.8504	28.4992	13.8121	21.7602	1.57545	1	16.1352	56.8228	3.52166	0.000419577	0	0	0	1
FTL_0583	33.8771	29.6652	34.9574	39.6941	41.4908	47.4947	74.3778	125.859	1.69216	0.0472595	87.0587	235.884	2.70948	1.33467e-08	0	0	0	0
FTL_0584	18.7451	20.1128	15.1963	16.3688	24.1783	25.4419	110.669	130.228	1.17674	0.878011	129.619	326.124	2.51602	3.26368e-09	0	0	0	0
FTL_0585	24.4114	20.6531	29.16	27.2623	52.3698	49.2569	108.536	195.566	1.80185	0.00148442	127.025	577.19	4.54392	4.83184e-17	0	0	0	0
FTL_0586	12.8048	11.1921	2.89744	3.43309	4.81844	5.3122	46.4499	25.4559	0.548029	0.268928	54.3726	63.5176	1.16819	0.840491	0	0	0	0
FTL_0587	22.7246	18.8796	11.7367	7.72579	17.3144	15.3616	8.6433	7.59941	0.879226	1	10.1181	25.0017	2.47099	0.135542	0	0	0	0
FTL_0588	51.2279	48.4309	14.9675	18.2975	19.6145	21.4215	228.726	105.628	0.461808	7.50292e-06	267.768	223.353	0.834129	0.468671	0	0	0	0
FTL_0589	42.3588	38.2259	15.7015	9.92227	18.8677	16.86	65.556	28.8693	0.440376	0.0460855	76.7187	64.0708	0.835139	0.780682	0	0	0	0
FTL_0590	5.65817	5.06418	3.33588	1.9214	1.23031	0.819144	52.1495	35.2311	0.675579	0.708886	61.0212	22.2381	0.364432	0.00532197	0	0	0	1
FTL_0591	0	0.557803	0	0	0	0	0.294371	0	0	1	0.346957	0.614386	1.77078	1	0	0	0	0
FTL_0592	36.7781	39.0975	17.6831	16.6287	23.3388	18.5627	131.425	82.3475	0.626574	0.0853371	153.922	169.056	1.09832	0.939822	0	0	0	0
FTL_0593	67.4099	62.5924	24.9913	27.6373	16.6242	17.016	69.9136	42.4569	0.607277	0.242544	81.8606	48.6522	0.59433	0.107542	0	0	0	0
FTL_0594	36.2292	24.7865	10.2236	12.4981	12.1441	12.9092	48.2068	30.0156	0.622642	0.455385	56.3857	46.809	0.830158	0.829523	0	0	0	0
FTL_0595	28.8985	34.8479	12.5866	7.64795	7.2715	6.65639	69.6865	37.5152	0.538342	0.119944	81.6448	37.2259	0.45595	0.00856431	0	0	0	0
FTL_0596	59.0359	55.9338	18.6481	20.9704	12.5048	11.956	155.169	76.9409	0.495852	0.00119034	181.654	83.8513	0.4616	0.000131127	0	0	0	0
FTL_0597	72.0076	77.6091	20.1436	30.2028	17.1096	20.5164	138.365	62.6973	0.453131	0.000415211	162.055	84.0962	0.518936	0.00213161	0	0	0	0
FTL_0598	16.8965	8.58505	6.28672	4.41419	4.49669	3.56752	31.5043	20.3231	0.645091	0.864313	36.8091	23.6505	0.642518	0.544954	0	0	0	1
FTL_0599	21.1783	28.8895	5.2718	5.04759	6.42741	4.07938	61.5068	19.3764	0.315028	0.00272062	72.0269	31.0843	0.431565	0.0102342	0	0	0	0
FTL_0600	47.9768	44.1474	10.995	7.40588	7.26996	5.69259	186.143	55.7538	0.299522	2.85444e-09	217.831	63.1503	0.289905	1.01161e-10	0	0	0	0
FTL_0601	47.7715	55.5249	10.759	12.8768	9.18222	7.04459	109.496	39.2346	0.358321	0.000278061	128.266	39.6223	0.308908	3.16441e-06	0	0	0	0
FTL_0602	40.7908	50.0418	14.8002	10.8249	10.145	9.15159	56.6323	25.647	0.452868	0.055955	66.3567	26.9061	0.405476	0.00710351	0	0	0	1
FTL_0603	10.3901	6.86282	4.69044	3.52861	1.25809	2.85184	25.9832	24.4094	0.939431	1	30.3824	16.1554	0.531736	0.30565	0	0	0	0
FTL_0604	29.9027	34.0527	18.3062	12.0503	5.96237	5.13677	48.6311	41.5017	0.853399	1	56.9607	21.8073	0.382848	0.00899767	0	0	0	0
FTL_0605	62.1057	56.4832	23.3403	19.9317	12.5209	11.9777	90.6654	48.6277	0.536343	0.0612516	106.129	45.7027	0.430633	0.00124901	0	0	0	0
FTL_0606	15.9836	16.3974	9.5157	8.35175	7.08987	14.5378	30.6352	28.1136	0.91769	1	35.8712	57.6164	1.6062	0.685747	0	0	0	0
FTL_0607	5.90281	10.769	4.44175	8.3538	12.2543	15.7874	13.4112	15.5809	1.16179	1	15.7319	49.0807	3.11981	0.00406257	0	0	0	0
FTL_0608	13.5833	11.5093	8.22369	8.00232	6.32969	7.02353	34.3947	36.5685	1.0632	1	40.2505	42.5083	1.0561	1	0	0	0	0
FTL_0609	7.02973	4.32386	3.69396	2.65264	1.08089	3.95794	18.3968	15.4811	0.841513	1	21.4928	19.7171	0.917381	1	0	0	0	0
FTL_0610	37.4645	30.8956	46.293	44.9074	12.6348	27.9184	89.4253	163.084	1.82369	0.00345778	104.644	119.656	1.14345	0.990086	0	0	0	0
FTL_0611	199.283	207.485	163.462	91.575	138.064	95.5838	75.9076	76.8326	1.01219	1	88.8561	106.704	1.20086	0.657021	0	0	0	0
FTL_0612	16.1245	15.6504	5.94276	6.25901	8.28879	6.22561	27.812	14.1523	0.508856	0.429929	32.5611	29.9168	0.91879	1	0	0	0	1
FTL_0613	2.75436	1.03971	0.88835	3.50859	0	1.16322	2.93904	3.23081	1.09928	1	3.43522	2.64119	0.768855	1	0	0	0	0
FTL_0615	1.4294	0	0.614622	0.809163	0	0.40242	1.05693	1.51988	1.43801	1	1.22843	0.6756	0.549969	1	0	0	0	1
FTL_0616	93.2739	67.0604	79.6385	79.2	25.5103	36.0126	140.147	196.995	1.40563	0.106877	163.89	125.557	0.766105	0.384281	0	0	0	0
FTL_0617	483.299	535.806	351.529	263.438	456.456	371.708	319.135	312.472	0.979121	1	373.825	620.195	1.65905	0.0606351	0	0	0	0
FTL_0620	11.2115	13.8096	9.89584	13.0281	13.4758	14.4533	17.4651	21.9428	1.25638	1	20.4581	41.7103	2.03882	0.114931	0	0	0	0
FTL_0622	0	0.584975	0	2.63212	0	0.654463	0.646682	1.71093	2.64571	1	0.756435	1.90437	2.51756	0.979298	0	0	0	0
FTL_0623	3.23829	5.58772	2.38698	1.57125	2.24087	2.73502	7.76486	4.3686	0.562612	0.982461	9.11157	9.64429	1.05847	1	0	0	0	0
FTL_0624	8.66745	7.41582	4.47249	0.981354	2.39927	1.46413	10.8777	7.02627	0.645932	1	12.7344	11.365	0.892469	1	0	0	0	0
FTL_0625	15.7339	7.12662	6.37866	5.34396	8.08798	7.97318	20.2742	15.4811	0.763588	1	23.6652	36.5503	1.54448	0.436622	0	0	0	0
FTL_0626	4.84764	4.75744	2.5013	0	5.03185	2.45657	9.28998	2.65767	0.286079	0.633054	10.8745	15.7269	1.44622	0.858007	0	0	0	0
FTL_0627	0.769473	0.580933	3.97096	3.92089	1.06511	1.29988	2.58673	11.1125	4.29599	0.248021	3.02574	4.42313	1.46183	0.985494	0	0	0	0
FTL_0631	7.37852	10.769	5.07629	3.34152	11.9139	7.89368	13.8214	9.59267	0.694043	0.990798	16.2039	36.1831	2.23298	0.265106	0	0	0	0
FTL_0632	6.55266	14.8508	12.6974	0	11.3525	0	3.46984	1.99325	0.57445	1	4.06661	5.59069	1.37478	1	0	0	0	0
FTL_0633	2.10663	1.59057	0	0	0	0.889755	1.58774	0	0	1	1.85983	0.6756	0.36326	0.985341	0	0	0	0
FTL_0634	0	0	0	0	0	0	0.998993	0	0	1	1.16591	0.614386	0.526957	1	0	0	0	1
FTL_0635	3.98504	0.601725	0	1.35375	0	0.673203	2.05592	1.71093	0.832196	1	2.39435	1.28999	0.538763	1	0	0	0	0
FTL_0636	4.20781	2.77951	1.35701	2.67979	0.727967	0.888481	10.3469	13.4879	1.30357	1	12.103	26.2305	2.16728	0.194381	0	0	0	0
FTL_0637	14.4604	18.195	24.8738	15.2039	18.5857	18.6115	18.6426	42.8305	2.29746	0.163713	21.8459	72.3027	3.30966	0.000111343	0	0	0	1
FTL_0638	10.3607	7.82173	8.64844	2.07016	1.68708	7.20659	12.5813	11.3949	0.905697	1	14.7192	20.8846	1.41887	0.780849	0	0	0	0
FTL_0639	5.74348	1.85839	4.23439	6.96834	3.40731	4.15828	5.64165	13.2056	2.34073	0.58759	6.586	17.4454	2.64886	0.204896	0	0	0	0
FTL_0640	10.7693	17.28	17.3729	2.28718	11.1837	3.41165	8.17511	11.8682	1.45175	1	9.58357	11.3038	1.1795	1	0	0	0	1
FTL_0641	1.31439	0	0	0	0	0	0.352311	1.32883	3.77177	1	0.409478	0	0	1	0	0	0	1
FTL_0642	0	0	0	0	0	0	0	0	NA	NA	0	0	NA	NA	0	0	0	1
FTL_0643	10.4317	18.0049	5.77014	25.3217	17.5406	13.8488	8.17511	18.5294	2.26657	0.931623	9.58357	21.6849	2.26272	0.242189	0	0	0	0
FTL_0644	13.5002	10.635	8.32926	10.9656	8.93647	2.97457	16.8717	27.74	1.64418	0.675565	19.7298	20.0888	1.0182	1	0	0	0	1
FTL_0645	193.648	172.386	89.4108	82.9329	93.7488	86.4558	119.824	72.2815	0.60323	0.0739078	140.231	131.091	0.934822	0.985341	0	0	0	0
FTL_0646	1.64798	2.48822	2.83454	0	0.380147	0	4.11652	4.17755	1.01482	1	4.82305	0.614386	0.127385	0.468671	0	0	0	1
FTL_0647	0	0.897139	0	0	0.822524	0	0.294371	0.855466	2.90608	1	0.346957	0.614386	1.77078	1	0	0	0	1
FTL_0648	7.80256	4.12352	12.0799	5.30115	0	1.3181	5.93602	12.2503	2.06373	0.624843	6.93296	1.3512	0.194895	0.368187	0	0	0	0
FTL_0649	13.2109	1.81363	6.19927	6.1211	10.8082	3.04361	5.11084	5.88848	1.15216	1	5.95461	10.0138	1.68169	0.878251	0	0	0	0
FTL_0650	11.388	10.7877	9.21604	12.1331	3.08997	4.90308	37.4543	48.6363	1.29855	0.891267	43.8451	30.5289	0.696291	0.509047	0	0	0	0
FTL_0651	3.27633	7.4254	0	0	0	5.53829	1.23542	0	0	1	1.45035	1.3512	0.931638	1	0	0	0	0
FTL_0652	2.99025	2.25769	6.43059	0	6.20945	3.36784	2.82316	3.9865	1.41207	1	3.31018	8.90747	2.69094	0.489101	0	0	0	0
FTL_0653	9.31486	8.20625	4.00754	7.91403	6.44955	1.31158	6.70325	6.27058	0.935453	1	7.84879	5.03751	0.641821	0.906984	0	0	0	0
FTL_0654	10.9701	6.90153	3.93111	4.14031	2.95239	2.05902	12.8178	11.4946	0.896775	1	15.0037	10.2587	0.683745	0.816147	0	0	0	0
FTL_0655	12.4691	13.121	10.7225	10.2665	10.9813	7.65893	29.5782	33.3376	1.1271	1	34.6428	47.7929	1.37959	0.564139	0	0	0	0
FTL_0656	9.7832	8.17653	4.95748	8.30662	6.28595	5.01653	20.6359	22.7982	1.10479	1	24.1434	29.3024	1.21368	0.869037	0	0	0	0
FTL_0657	19.7871	11.7694	13.9233	6.11012	8.71404	10.6352	20.221	18.6122	0.92044	1	23.6371	28.9329	1.22405	0.863951	0	0	0	0
FTL_0659	19.1406	13.952	11.0693	17.9359	12.7898	15.6093	18.7538	23.8448	1.27146	1	21.9366	38.1464	1.73894	0.283459	0	0	0	0
FTL_0660	15.2557	11.5357	19.7448	12.9972	15.8882	6.45302	3.52778	6.74395	1.91167	0.951674	4.12913	5.03751	1.21999	1	0	0	0	1
FTL_0661	6.06087	6.68677	2.4053	3.16663	1.7742	1.9687	22.2862	15.1988	0.681983	0.869705	26.1001	17.4454	0.668404	0.624125	0	0	0	1
FTL_0662	22.9041	20.0809	9.53207	8.78442	8.69292	14.9775	22.8703	14.3434	0.627161	0.763352	26.7597	28.6245	1.06969	1	1	0	0	0
FTL_0663	5.98209	4.51778	15.4457	10.1673	23.4766	25.2722	4.70527	11.2038	2.38112	0.783154	5.51696	37.2259	6.74754	6.68813e-05	0	0	0	1
FTL_0664	2.98659	1.50309	3.2105	1.69068	1.03337	1.68164	4.29034	8.3551	1.94742	0.91703	5.01061	9.64429	1.92477	0.664745	0	0	0	0
FTL_0665	7.47684	6.9185	9.33249	7.37186	2.83697	4.68494	22.4021	37.5152	1.67463	0.423195	26.2251	27.8265	1.06106	1	0	0	0	0
FTL_0666	3.29891	3.98425	3.26187	1.8671	1.97807	2.04304	25.6402	25.3561	0.988921	1	30.0417	31.5128	1.04897	1	0	0	0	0
FTL_0667	8.11933	4.59771	2.61914	1.72408	2.81008	8.57311	5.82014	3.89523	0.669268	1	6.80792	11.9159	1.75031	0.861174	0	0	0	0
FTL_0668	7.33856	5.12935	2.45399	6.92299	5.26577	3.44319	17.5184	20.5227	1.1715	1	20.4863	35.1379	1.71519	0.30565	0	0	0	0
FTL_0669	3.58072	4.09084	1.74736	1.64317	1.53997	1.30765	29.8726	20.8963	0.699513	0.83903	34.9898	26.2917	0.75141	0.723708	0	0	0	0
FTL_0670	1.62952	1.69134	0.525427	0.345868	0.845597	0.688091	6.40888	3.89523	0.607787	1	7.50183	6.38871	0.851621	1	0	0	0	0
FTL_0671	21.7178	14.18	15.1441	11.9625	10.1551	9.41946	24.0431	30.2979	1.26015	0.944693	28.1131	38.5159	1.37003	0.624125	1	0	0	0
FTL_0672	65.8256	71.4988	15.9505	41.9984	48.4877	34.7791	18.1697	22.1338	1.21817	1	21.2771	39.8694	1.87382	0.489101	0	0	0	0
FTL_0673	24.0196	24.1776	12.5419	12.6265	13.4562	14.0079	33.8106	32.1086	0.94966	1	39.5909	43.0003	1.08612	1	0	0	0	0
FTL_0674	11.3045	11.6962	13.2569	14.8351	10.6675	15.1897	18.8743	36.0951	1.91239	0.301851	22.096	47.9743	2.17118	0.0593117	0	0	0	0
FTL_0675	9.78434	8.29681	14.3056	9.97071	11.2856	16.5283	13.5803	24.6917	1.8182	0.466993	15.8851	46.2536	2.91175	0.0565851	0	0	0	1
FTL_0676	10.9228	10.8562	3.52194	2.47291	3.14891	5.22727	44.6883	16.81	0.37616	0.0545861	52.3253	38.33	0.732534	0.544954	0	0	0	0
FTL_0677	7.57474	11.4408	0	6.43676	9.17988	1.59998	5.05758	2.5664	0.507436	0.970184	5.92644	4.9763	0.839678	1	0	0	0	0
FTL_0678	17.2165	14.8538	5.71082	9.18918	11.9139	13.2946	25.3412	17.1008	0.674824	0.766926	29.6604	45.0271	1.51809	0.414031	0	0	0	0
FTL_0679	2.76025	1.25028	4.27289	4.68779	2.67423	3.26386	4.29034	11.3036	2.63466	0.526801	5.01061	9.0299	1.80216	0.740311	0	0	0	0
FTL_0680	12.7706	5.562	5.06882	10.0098	1.01969	1.24454	14.5746	20.4229	1.40126	0.922293	17.0167	5.22116	0.306826	0.240157	0	0	0	0
FTL_0681	12.3444	11.2372	18.7326	20.9626	4.77333	5.21281	26.1617	68.295	2.6105	0.00446333	30.6044	29.6697	0.969459	1	0	0	0	0
FTL_0682	7.37852	5.57019	0.634536	4.1769	5.78675	4.57003	9.70023	5.60616	0.577941	0.91703	11.3465	18.4905	1.62962	0.606516	0	0	0	0
FTL_0684	22.6564	20.5301	7.79784	7.69952	3.13737	6.38021	12.229	5.22407	0.427186	0.667434	14.3097	5.83554	0.407802	0.37476	0	0	0	1
FTL_0685	9.75124	5.52122	3.93111	10.3508	2.10885	4.11805	9.4638	12.5412	1.32517	1	11.0621	10.9343	0.988445	1	0	0	0	0
FTL_0686	14.7178	10.3165	6.10173	3.57025	1.81849	2.66354	40.2102	20.1321	0.500671	0.298376	47.024	18.0598	0.384055	0.022743	0	0	0	0
FTL_0687	19.9352	18.4275	6.29744	8.29072	2.81522	5.15411	41.7446	21.0873	0.50515	0.226102	48.8557	21.4378	0.438799	0.0420961	0	0	0	0
FTL_0688	10.5646	7.97495	6.16427	6.40689	2.7847	2.54922	28.5119	27.6402	0.969426	1	33.3457	18.613	0.558183	0.325303	0	0	0	0
FTL_0689	2.66768	1.20834	1.37652	3.62443	0.369217	2.25313	4.52677	6.46163	1.42742	1	5.29505	4.66799	0.881576	1	1	0	0	0
FTL_0690	6.72581	7.4464	4.04826	2.66481	2.01657	3.97613	24.815	21.5607	0.868856	1	29.0633	22.1746	0.762976	0.767688	0	0	0	0
FTL_0691	11.2217	4.13699	28.9477	25.2592	7.58395	12.7832	22.9189	120.145	5.24218	7.15653e-09	26.7535	74.6945	2.79195	0.0317927	0	0	0	0
FTL_0692	1.26746	0.956866	1.6351	1.07632	2.19288	3.21159	1.29336	2.1843	1.68885	1	1.51287	7.80113	5.15651	0.25658	0	0	0	1
FTL_0693	8.26307	8.3177	5.3301	5.84766	3.33589	1.74483	15.4624	10.4481	0.675711	0.962812	18.0919	12.2855	0.679058	0.763882	0	0	0	0
FTL_0694	10.7515	4.56576	0.866901	2.28259	4.65049	9.64867	13.5177	3.89523	0.288158	0.334414	15.7883	22.2358	1.40838	0.834152	0	0	0	1
FTL_0695	3.18678	5.77406	2.4667	2.16497	1.76435	4.30663	6.293	3.70418	0.588619	1	7.37679	9.21354	1.24899	1	0	0	0	1
FTL_0696	7.15676	6.30342	2.30812	9.11608	4.54005	5.03727	9.34792	10.5479	1.12837	1	10.937	17.4454	1.59508	0.6731	0	0	0	0
FTL_0697	8.54562	9.53634	8.14733	3.15475	9.51257	6.90356	27.0494	19.6587	0.726769	0.941587	31.6796	50.6178	1.5978	0.294508	0	0	0	0
FTL_0698	2.62988	2.24158	0.678504	1.78653	3.27585	3.99817	6.46682	6.07953	0.940111	1	7.56435	19.1049	2.52565	0.199425	0	0	0	0
FTL_0699	14.6681	9.6034	4.86531	6.40528	10.44	12.0344	23.9852	19.7585	0.823779	1	28.0506	57.8657	2.0629	0.0419688	0	0	0	0
FTL_0700	2.68052	5.26136	15.9062	19.1199	5.56492	8.60313	5.88275	34.1018	5.79692	0.00122638	6.90479	23.4034	3.38944	0.0590696	0	0	0	1
FTL_0701	5.96519	4.34209	3.5721	3.6175	1.76885	2.15906	18.4594	18.712	1.01368	1	21.5897	15.4798	0.717002	0.787414	0	0	0	0
FTL_0702	0.265956	0.401528	0.343033	0.451611	0.552062	0.898448	0.941053	1.51988	1.61509	1	1.10339	4.54556	4.11962	0.59989	0	0	0	1
FTL_0703	34.2923	35.7141	21.7063	28.5768	40.8651	43.4426	86.1433	83.7846	0.972619	1	100.868	244.608	2.42502	3.13028e-07	0	0	0	0
FTL_0704	8.66067	7.26546	8.69148	6.53859	3.33039	2.43855	7.292	11.3949	1.56265	0.918248	8.5427	6.44993	0.755022	0.979298	0	0	0	1
FTL_0705	5.30707	1.88528	2.01332	1.59035	0.432018	0.527307	8.63862	7.21732	0.835471	1	10.0837	2.57997	0.255855	0.308751	0	0	0	0
FTL_0706	2.06925	3.34722	1.14385	2.00787	1.22724	3.24552	7.88074	6.27058	0.795684	1	9.23662	12.4691	1.34997	0.947249	0	0	0	0
FTL_0707	10.18	7.68509	2.5013	0.823255	1.34183	1.63771	16.1671	3.51313	0.217302	0.186228	18.9109	5.77433	0.305344	0.128968	0	0	0	0
FTL_0708	4.51889	5.6855	2.91443	2.55794	3.64805	1.59022	16.524	10.4481	0.632299	0.895759	19.3547	18.4293	0.952188	1	0	0	0	1
FTL_0709	7.7409	7.01231	1.49774	3.94361	4.28514	1.30755	14.4634	7.12605	0.492694	0.639508	16.926	13.8226	0.816646	0.99744	0	0	0	0
FTL_0710	1.77665	0	0	0	0.92206	0.375132	1.70361	0.664417	0.390004	1	1.98487	3.86996	1.94973	0.891443	0	0	0	0
FTL_0711	0	1.28632	1.09911	0	0	3.5978	1.5298	1.99325	1.30295	1	1.79731	7.6787	4.27234	0.333123	0	0	0	0
FTL_0712	2.16815	0.818517	0	0	0	0.915747	0.998993	0	0	1	1.16591	0.6756	0.57946	1	0	0	0	0
FTL_0713	2.34995	3.29448	0.86603	1.71022	1.16146	1.98467	6.58737	3.89523	0.591318	0.998404	7.72375	8.47673	1.09749	1	0	0	0	0
FTL_0714	16.7985	18.0459	11.2504	14.8114	3.57648	2.18266	41.397	44.2677	1.06934	1	48.4806	18.4293	0.380139	0.0188085	0	0	0	0
FTL_0715	21.4442	23.0691	20.0556	20.0303	2.96796	4.07517	33.2219	47.9718	1.44398	0.678586	38.897	15.4798	0.39797	0.0488994	0	0	0	0
FTL_0716	18.2176	15.8369	17.0916	26.2516	7.64065	2.33133	23.459	43.7943	1.86684	0.283872	27.4536	18.9825	0.69144	0.703523	0	0	0	0
FTL_0717	40.1449	47.5114	16.4574	20.2058	10.1181	11.3817	234.994	138.874	0.590968	0.068154	275.323	134.589	0.488841	0.00532293	0	0	0	0
FTL_0718	19.8908	21.7463	5.75056	4.65892	8.06818	13.0337	46.8648	16.81	0.358691	0.0356947	54.879	55.2835	1.00737	1	0	0	0	0
FTL_0719	7.72572	9.72577	13.3025	4.37825	5.35209	6.52864	4.2324	4.3686	1.03218	1	4.94809	9.15233	1.84967	0.740534	0	0	0	1
FTL_0720	2.01591	1.01461	0	0	0.930099	1.13514	1.94005	0.855466	0.440951	1	2.26931	3.19436	1.40764	1	0	0	0	0
FTL_0721	2.24633	2.82653	21.2527	12.718	5.7005	3.79474	3.11753	30.1981	9.68654	0.0164558	3.65713	16.0942	4.40077	0.0701892	0	0	0	1
FTL_0722	7.85761	6.52555	20.2753	8.00785	10.3328	5.97331	7.81812	20.7965	2.66004	0.306561	9.13974	26.7836	2.93046	0.0509709	0	0	0	1
FTL_0723	72.3678	68.3584	93.5416	69.2716	122.315	152.957	13.7009	24.6004	1.79554	0.546899	16.0445	61.6745	3.84395	7.5502e-05	0	0	0	1
FTL_0724	6.73608	7.99201	6.2082	13.0772	17.3181	12.1928	8.17511	18.0475	2.20762	0.490403	9.58357	63.5788	6.63415	8.06204e-08	0	0	0	0
FTL_0725	31.896	25.5872	9.00282	5.0796	4.82957	13.4714	23.459	13.3881	0.570702	0.750329	27.4536	18.3659	0.668979	0.597569	0	0	0	1
FTL_0726	10.9138	8.48838	2.98609	5.05446	4.34799	4.46903	24.516	15.6722	0.639265	0.787376	28.682	25.7385	0.897374	1	0	0	0	0
FTL_0727	4.84571	6.34046	0.833365	4.38857	1.56471	3.00115	14.5261	9.88349	0.680398	0.97188	17.0229	12.3467	0.725299	0.818388	0	0	0	1
FTL_0728	3.85222	4.84788	0	0	0	0	3.4119	2.5664	0.75219	1	4.00409	1.90437	0.475606	0.891443	0	0	0	1
FTL_0729	12.7049	11.1379	2.1146	1.39196	3.40314	2.07682	23.4011	6.74395	0.288189	0.115619	27.3911	12.7774	0.466482	0.228838	0	0	0	0
FTL_0730	10.7555	8.11972	3.65127	5.76837	5.09269	4.30306	12.9916	9.1193	0.701939	0.998634	15.1912	15.2962	1.00691	1	0	0	0	1
FTL_0731	3.91374	0.984894	6.73202	9.97071	1.35427	1.10189	2.99698	20.0408	6.687	0.011015	3.49774	3.19436	0.913263	1	0	0	0	1
FTL_0732	106.257	107.914	14.1896	9.34044	31.7167	26.3136	50.5664	12.1591	0.240457	0.0012021	59.1957	35.8747	0.606036	0.216752	0	0	0	0
FTL_0733	11.8056	9.65499	2.53814	5.84766	9.53112	11.6328	16.1091	10.6392	0.660445	0.920167	18.8484	39.9896	2.12165	0.0990345	0	0	0	0
FTL_0736	33.1845	23.4539	21.8613	34.7769	35.1825	33.9926	31.0987	47.7808	1.53643	0.519984	36.3714	94.908	2.60941	0.000258679	0	0	0	0
FTL_0737	4.57195	3.45126	3.31707	2.91133	1.18629	2.41327	11.6403	18.903	1.62393	0.803472	13.6158	21.3154	1.56548	0.625966	0	0	0	0
FTL_0738	1.7465	6.5945	4.50885	0	3.62816	1.47557	4.70527	5.88848	1.25147	1	5.51696	3.80874	0.69037	0.985341	0	0	0	0
FTL_0739	28.7977	24.8866	14.3446	19.5594	16.0774	17.9469	102.774	88.3443	0.859599	0.872366	120.279	146.138	1.21499	0.57376	0	0	0	1
FTL_0740	3.41225	2.5759	1.95619	2.57536	0.787048	2.88188	6.11451	6.74395	1.10294	1	7.15487	7.92356	1.10744	1	0	0	0	0
FTL_0741	4.26994	2.86528	2.44801	1.61143	1.64155	1.60282	6.11451	6.5529	1.0717	1	7.15487	5.77433	0.807048	1	0	0	0	0
FTL_0742	3.89716	0.980889	1.67646	0	1.79867	0	1.64567	1.99325	1.21121	1	1.92235	4.42313	2.3009	0.792532	1	0	0	0
FTL_0743	10.2564	14.0343	18.1933	5.4436	2.21813	3.24857	16.6446	24.5919	1.47747	0.97188	19.5141	9.7055	0.497358	0.384281	0	0	0	1
FTL_0744	13.6617	13.9527	4.49162	10.462	3.70697	4.75089	38.9841	30.6885	0.787205	0.92305	45.6424	28.3797	0.621784	0.324957	0	0	0	0
FTL_0745	7.95811	8.80132	4.53526	6.91353	2.0488	2.96967	34.3414	35.5305	1.03462	1	40.2223	23.281	0.578807	0.273938	0	0	0	0
FTL_0746	6.16422	6.34578	5.78322	4.75858	2.32681	2.83983	9.58435	14.3434	1.49654	0.959219	11.2215	10.8731	0.96895	1	0	0	0	0
FTL_0747	7.28499	8.8841	3.61451	8.56545	3.49021	0.946611	12.7598	14.2521	1.11695	1	14.9411	9.46064	0.633194	0.763882	0	0	0	0
FTL_0748	1.5522	1.87477	0.800836	2.6358	0.214805	0.78655	4.11652	7.12605	1.73108	1	4.82305	4.60677	0.955158	1	0	0	0	0
FTL_0749	0	0	1.02097	1.34413	0.5477	0	0.352311	1.51988	4.31404	1	0.409478	0.614386	1.50041	1	0	0	0	0
FTL_0751	3.22489	3.82566	1.18855	4.69426	7.01359	1.5564	6.05657	7.12605	1.17658	1	7.09235	16.8333	2.37344	0.751995	0	0	0	1
FTL_0752	1.50861	1.62686	1.94577	0.731901	0.74558	0.546032	5.40989	7.21732	1.3341	1	6.33592	5.71311	0.901703	1	0	0	0	1
FTL_0753	1.8128	1.02638	1.7538	0	1.56804	1.1483	2.58673	2.65767	1.02742	1	3.02574	7.61749	2.51756	0.576185	0	0	0	0
FTL_0754	17.2097	15.7599	9.46123	9.58147	11.127	14.2962	52.3906	57.747	1.10224	1	61.34	133.791	2.18114	0.000594374	0	0	0	0
FTL_0755	330.97	233.726	257.338	244.683	299.107	205.456	29.1007	45.8788	1.57655	0.476556	34.0396	99.5782	2.92537	0.000943466	0	0	0	1
FTL_0759	0.814496	0.614931	1.05085	0	1.12746	1.37595	0.646682	1.99325	3.08227	1	0.756435	2.57997	3.4107	0.848746	0	0	0	0
FTL_0760	10.2485	7.73703	8.55478	4.09547	4.17201	6.11018	11.6403	17.6654	1.51761	0.867674	13.6158	16.2166	1.19101	0.985341	0	0	0	1
FTL_0761	20.8668	29.6581	44.3521	35.4514	11.8964	15.5536	16.0558	39.2261	2.44311	0.0766642	18.8202	20.701	1.09994	1	0	0	0	0
FTL_0762	18.8685	14.2478	11.2395	7.39849	6.02941	6.13086	13.5224	11.968	0.885052	1	15.8226	10.9343	0.691053	0.814648	0	0	0	1
FTL_0763	37.3327	82.2564	12.0559	15.8719	6.46741	10.5174	20.1144	8.45488	0.420339	0.351987	23.5807	9.0299	0.382936	0.139437	0	0	0	1
FTL_0764	5.65588	4.77185	1.2874	0	0.690627	2.24787	12.8178	1.99325	0.155507	0.200585	15.0037	7.24796	0.483079	0.468671	0	0	0	1
FTL_0765	1.85817	2.80552	11.9847	14.9892	1.28584	1.56939	4.05859	31.2531	7.7005	0.000503312	4.76053	5.83554	1.22582	1	0	0	0	0
FTL_0766	5.62306	3.14418	8.3269	7.77987	3.6024	4.39709	16.0465	41.6015	2.59256	0.0397134	18.7515	36.1196	1.92623	0.182252	0	1	0	0
FTL_0767	3.01427	2.73072	5.44395	11.2625	7.92683	10.1836	3.52778	17.9563	5.08996	0.125622	4.12913	28.4409	6.88786	0.00062858	0	0	0	1
FTL_0768	14.2634	13.2635	13.3308	19.6563	4.14775	6.9831	53.6213	92.2395	1.7202	0.107847	62.7559	49.8787	0.794804	0.673487	0	0	0	1
FTL_0769	1.91605	0.964266	0.823805	0	0	0.539405	4.58471	1.99325	0.43476	1	5.35757	1.3512	0.252204	0.576185	0	0	0	1
FTL_0776	0	0.886247	0	1.99375	0	0	0.588743	1.71093	2.90608	1	0.693914	0	0	1	0	0	0	0
FTL_0777	0	0	0	0	0	0	0	0	NA	NA	0	0.6756	Inf	1	0	0	0	1
FTL_0780	0	2.19197	3.74648	0	1.0049	0	0.588743	1.32883	2.25707	1	0.693914	0.614386	0.885391	1	1	0	0	0
FTL_0783	10.3299	4.8275	5.07629	5.84766	7.82913	9.14006	11.2254	15.1988	1.35397	1	13.1095	32.1272	2.45069	0.0704769	0	0	0	0
FTL_0784	13.172	9.94307	6.40566	5.86656	7.47026	6.92982	42.1502	31.1533	0.739103	0.867674	49.2933	61.552	1.24869	0.676264	0	0	0	1
FTL_0785	2.48882	4.50927	5.77891	4.2267	0	2.52246	6.88175	16.3366	2.37391	0.457872	8.0707	4.0536	0.502261	0.775938	0	0	0	1
FTL_0786	12.1855	9.19871	12.0194	9.73774	2.47993	4.23764	23.2226	36.6597	1.57862	0.506233	27.1691	22.1134	0.813916	0.880557	0	0	0	0
FTL_0787	6.11354	8.07724	3.9437	7.78795	2.1156	1.29096	10.7039	10.3569	0.967578	1	12.5468	10.1975	0.812754	0.985341	0	0	0	0
FTL_0788	8.28075	4.58436	6.40933	3.75023	3.05626	2.33133	13.5803	24.7002	1.81882	0.58759	15.8851	11.4874	0.723157	0.869037	0	0	0	1
FTL_0789	7.07117	9.15077	12.5954	12.0077	5.35885	5.11888	20.7611	54.9068	2.6447	0.02044	24.3372	26.9673	1.10807	1	0	0	0	0
FTL_0790	11.1012	6.92304	5.60354	0.819686	6.01204	4.89184	14.5793	6.83522	0.46883	0.771827	17.0511	19.1661	1.12404	1	0	0	0	0
FTL_0791	9.34778	0	0	0	0	0	1.64567	0	0	1	1.92235	0.614386	0.319602	0.985341	0	0	0	0
FTL_0795	68.9935	62.6162	59.6561	59.8389	60.4493	50.8358	80.8399	100.013	1.23717	0.678586	94.5887	165.182	1.74631	0.00782694	0	0	0	0
FTL_0796	25.7894	17.2705	4.82895	7.77018	7.48365	11.9445	39.2112	19.9495	0.508772	0.242544	45.8581	43.6124	0.95103	1	0	0	0	1
FTL_0797	16.604	19.5006	3.57057	4.70074	5.10783	7.0126	17.1707	10.1658	0.592043	0.750329	20.1111	15.6635	0.778845	0.860656	0	0	0	0
FTL_0798	17.7537	10.2124	5.45379	2.87201	2.92569	1.42819	13.7541	5.88848	0.428124	0.639508	16.0727	4.42313	0.275195	0.153503	0	0	0	0
FTL_0799	26.6118	32.406	5.53791	1.45816	3.56498	2.90043	26.8177	5.50638	0.205327	0.0356947	31.4295	7.06431	0.224767	0.00600046	0	0	0	1
FTL_0800	17.6488	21.5085	10.1473	11.5539	15.4479	13.8275	71.9836	51.9583	0.721808	0.51602	84.358	118.436	1.40397	0.326123	0	0	0	0
FTL_0801	58.8652	46.7434	40.5967	34.4816	16.8605	20.5755	46.5611	52.8966	1.13607	1	54.4633	44.4127	0.81546	0.787414	0	0	0	0
FTL_0802	20.5434	20.9648	13.7401	14.8589	3.94869	5.46215	43.0427	43.3124	1.00627	1	50.4029	23.4034	0.464326	0.0522655	0	0	0	0
FTL_0803	53.1286	33.2044	28.3792	9.34044	15.224	15.4786	22.2236	19.8497	0.893182	1	26.0032	19.2274	0.739422	0.787414	0	0	0	1
FTL_0804	10.9667	11.0476	14.1698	0	17.7366	0	6.87707	8.26383	1.20165	1	8.03635	13.945	1.73524	0.618479	0	0	0	1
FTL_0805	20.6688	23.3698	15.28	20.2632	6.52166	7.0842	193.583	212.501	1.09773	1	226.74	136.986	0.604154	0.00710351	0	0	0	0
FTL_0806	6.64508	6.94549	12.197	12.5857	8.842	7.77053	20.4041	52.0496	2.55094	0.021894	23.8933	58.7884	2.46045	0.0091609	0	0	0	0
FTL_0807	5.43688	2.82166	10.5192	6.34736	5.87817	7.17464	8.87506	29.2514	3.29591	0.0345394	10.3682	36.242	3.49551	0.0063268	0	0	0	0
FTL_0808	3.77239	3.10662	7.07762	9.31784	2.373	4.6342	8.6433	28.2134	3.26419	0.0623646	10.1181	20.209	1.99732	0.394566	0	0	0	0
FTL_0810	0	0	9.07824	0	0	5.93464	0	0.664417	Inf	1	0	1.96559	Inf	0.660102	0	0	0	1
FTL_0814	1.49024	3.37592	7.69352	0	1.0318	6.2949	1.23542	7.59941	6.15126	0.333609	1.45035	17.4454	12.0284	0.00280303	0	0	0	1
FTL_0815	8.7015	0	22.5333	0	48.352	29.4513	0.646682	2.1843	3.3777	1	0.756435	21.5625	28.5054	0.000847585	0	0	0	1
FTL_0816	58.008	0	15.0372	19.7969	72.6006	19.6435	2.05592	2.1843	1.06244	1	2.39435	19.5969	8.18465	0.0517141	0	0	0	1
FTL_0820	0	0	0	2.68826	0	0.668418	0	1.71093	Inf	0.971986	0	1.3512	Inf	0.866505	0	0	0	0
FTL_0821	2.08759	4.09742	1.07712	2.12709	1.44456	0.705253	6.293	4.7507	0.754917	1	7.37679	7.55627	1.02433	1	0	0	0	0
FTL_0822	257.493	283.816	138.731	118.718	178.614	267.633	46.1069	38.7528	0.840497	0.983954	54.0319	95.9487	1.77578	0.114931	0	0	0	1
FTL_0823	5.23949	6.5945	6.76327	5.936	2.41878	16.2312	5.64632	6.935	1.22823	1	6.62035	20.8846	3.15461	0.12676	0	0	0	0
FTL_0827	17.2214	14.9625	4.61026	7.17306	5.84569	4.11636	39.9205	19.7585	0.494946	0.216519	46.7114	34.5848	0.740392	0.645408	0	0	0	0
FTL_0828	26.0052	25.5355	5.4538	9.33406	6.29024	5.71376	94.724	39.0436	0.412183	0.00171794	110.89	51.7853	0.466999	0.00319755	0	0	0	0
FTL_0829	3.03068	4.11837	0	0	2.51684	3.58368	5.64632	0.664417	0.117673	0.571764	6.62035	11.6711	1.76291	0.723708	0	0	0	0
FTL_0830	13.5563	7.44311	7.15433	5.23268	9.38164	4.68408	13.1654	14.8167	1.12543	1	15.3788	20.2113	1.31423	0.885816	0	0	0	0
FTL_0831	14.6576	16.1634	4.27398	4.11188	3.08643	3.33683	100.438	40.555	0.403783	0.00153895	117.641	52.5833	0.446981	0.00111497	0	0	0	0
FTL_0832	10.1295	7.81634	8.41958	6.49784	5.91842	4.94273	30.3361	37.0418	1.22105	0.962812	35.4899	51.2934	1.44529	0.436622	0	0	0	0
FTL_0833	12.0099	11.7886	12.3985	10.2018	14.1338	17.2471	7.70225	13.6789	1.77597	0.83903	9.0147	34.154	3.7887	0.0057888	0	0	0	0
FTL_0834	12.7985	16.5637	11.7933	11.3859	27.8368	21.6198	18.7005	20.2318	1.08189	1	21.9085	75.2522	3.43485	0.0016876	0	0	0	1
FTL_0835	0.623092	1.8816	0.803824	0	0.431212	0.526279	2.17648	0.664417	0.305272	1	2.55374	3.80874	1.49144	1	0	0	0	0
FTL_0836	8.07903	8.13668	13.9117	4.57875	20.523	0	3.11753	3.51313	1.1269	1	3.65713	9.33821	2.55342	0.782146	0	0	0	1
FTL_0837	9.46145	8.13418	13.5594	11.157	5.27361	4.88315	25.9878	52.523	2.02106	0.0939782	30.4168	36.3667	1.19561	0.867484	0	0	0	0
FTL_0838	11.775	11.5557	12.6572	13.3307	5.43196	8.95039	22.9909	38.2794	1.66498	0.47717	26.9191	34.2764	1.27331	0.814648	0	0	0	0
FTL_0839	12.1287	6.10465	7.30253	15.1076	12.8716	8.19577	8.22837	18.8117	2.2862	0.632386	9.61174	24.2037	2.51813	0.119478	0	0	0	1
FTL_0840	11.829	10.7212	9.1645	4.02175	9.8326	11.9947	5.11552	4.55965	0.891337	1	5.98896	10.9343	1.82574	0.693305	0	0	0	1
FTL_0841	11.6114	15.3438	13.1127	2.46616	9.04412	3.67852	7.292	6.36185	0.872443	1	8.5427	8.23187	0.963614	1	0	0	0	1
FTL_0842	23.8901	24.0879	0	0	5.52974	20.2119	8.81712	0.664417	0.0753554	0.23188	10.3057	11.365	1.10279	1	0	0	0	0
FTL_0843	11.4797	7.82734	10.0309	13.2059	0.768724	1.87653	19.4584	33.4374	1.71841	0.493569	22.7556	6.57236	0.288824	0.0625179	0	0	0	0
FTL_0844	1.65317	5.61655	1.06646	2.80803	0.572103	2.79277	3.35396	3.03977	0.90632	1	3.94157	10.3811	2.63375	0.476953	1	0	0	0
FTL_0845	0	0.821304	0	0	1.50573	1.3783	1.29336	1.51988	1.17514	1	1.51287	8.29309	5.48169	0.203327	0	0	0	0
FTL_0846	13.5011	10.1934	4.64528	10.7023	17.4437	12.1645	10.0525	13.6789	1.36075	1	11.756	38.763	3.2973	0.040582	0	0	0	1
FTL_0847	62.1956	68.0299	47.0728	40.0997	37.1356	30.8069	24.1683	25.2649	1.04537	1	28.3069	32.066	1.1328	0.982892	0	0	0	0
FTL_0848	18.8579	17.4307	13.8984	15.0301	4.12732	8.12553	71.1444	79.5985	1.11883	1	83.2766	55.4059	0.665324	0.225835	0	0	0	0
FTL_0849	13.9358	13.9139	17.9762	12.9782	1.24431	1.89838	24.5207	35.8043	1.46017	0.666782	28.7164	5.83554	0.203213	0.00609491	0	0	0	0
FTL_0850	167.461	136.399	61.5499	62.0669	83.6	77.158	129.872	79.0254	0.608487	0.065759	151.953	170.405	1.12143	0.780682	0	0	0	1
FTL_0851	46.8686	42.8309	12.7282	10.0542	8.19367	11.2505	85.8396	46.9168	0.546564	0.0895813	100.453	69.2285	0.689165	0.229404	1	0	0	0
FTL_0852	5.89836	6.79603	8.00836	8.96171	2.36285	6.03022	18.3482	30.871	1.68251	0.568412	21.499	24.9382	1.15997	1	0	0	0	0
FTL_0853	3.43378	5.83308	3.32275	5.83262	0.594163	2.17533	7.41255	6.74395	0.909802	1	8.7021	5.71311	0.656522	0.879493	0	0	0	1
FTL_0854	15.5886	19.6178	8.38228	0	2.69801	4.38963	12.4075	6.36185	0.512742	0.867674	14.5317	8.41551	0.579116	0.653372	0	0	0	0
FTL_0855	6.79222	8.1436	6.69982	7.46346	3.59412	3.71187	20.2883	22.6072	1.1143	1	23.7683	23.7729	1.0002	1	0	0	0	0
FTL_0856	8.26307	8.83756	10.6602	15.2039	5.71867	15.1218	10.5254	25.1736	2.3917	0.263048	12.3249	28.1938	2.28755	0.461542	0	0	0	0
FTL_0857	0.826587	0	0	0	3.43262	0.698192	4.64265	3.89523	0.83901	1	5.42009	8.78504	1.62083	0.854845	0	0	0	0
FTL_0858	6.9687	2.25464	3.85261	4.2267	2.41119	2.10205	7.28732	11.3036	1.55113	0.955192	8.50835	12.1018	1.42235	0.837644	0	0	0	1
FTL_0859	0	18.0659	51.54	27.1414	22.1189	20.2119	0.883114	8.54615	9.67729	0.134085	1.04087	7.61749	7.31837	0.184697	0	0	0	0
FTL_0860	2.40826	1.81819	0	0	2.2224	1.35611	2.23442	0.664417	0.297356	1	2.61626	3.80874	1.4558	1	0	0	0	1
FTL_0861	2.32448	0.584975	0.999651	0	0.536263	1.30893	1.3513	0.664417	0.491686	1	1.57539	1.96559	1.24768	1	0	0	0	0
FTL_0862	3.35999	2.11365	1.44459	1.90184	1.16243	1.89178	7.46581	9.97476	1.33606	1	8.73026	9.7055	1.11171	1	0	0	0	1
FTL_0863	6.22615	4.46502	7.22768	7.40086	2.80027	0.788749	14.1111	25.4559	1.80396	0.526801	16.5165	10.0138	0.60629	0.705652	0	0	0	0
FTL_0864	4.0389	6.09794	9.89861	5.48704	1.95636	5.79896	11.4085	23.1718	2.0311	0.380192	13.3657	17.8127	1.33271	0.982661	0	0	0	1
FTL_0865	5.68575	5.57967	10.2671	8.20663	7.27813	3.12123	17.2287	35.3309	2.05071	0.209843	20.1737	33.4807	1.65962	0.657085	0	0	0	0
FTL_0866	3.03374	4.58346	0	5.15894	0	0	2.17648	4.7507	2.18275	1	2.55374	0.6756	0.264553	0.856238	0	0	0	0
FTL_0867	20.2127	16.2619	2.0582	4.96772	10.3051	12.5783	50.6197	13.3966	0.264652	0.00171794	59.2239	72.2392	1.21977	0.723708	0	0	0	1
FTL_0868	0	1.16187	0.992741	1.30696	1.06511	1.94982	0.883114	1.51988	1.72105	1	1.04087	3.25557	3.12774	0.831293	0	0	0	0
FTL_0869	0	14.1189	16.1062	0	0	0	1.17749	1.32883	1.12854	1	1.38783	0	0	0.914104	0	0	0	0
FTL_0870	0	0	0	0	0	0	0	0	NA	NA	0	0	NA	NA	0	0	0	1
FTL_0871	0	3.53207	0	0	0	0	0.294371	0	0	1	0.346957	0	0	1	0	0	0	1
FTL_0872	0	0	0	0	0	0.943303	0	0	NA	NA	0	0.6756	Inf	1	0	0	0	0
FTL_0875	17.633	18.8363	5.1496	4.51971	5.2948	3.93377	45.3976	20.8963	0.460294	0.122669	53.1786	27.398	0.515208	0.10034	0	0	0	0
FTL_0876	10.5603	10.464	5.96037	7.84696	3.19744	2.78738	13.6429	23.745	1.74046	0.603316	15.982	22.73	1.42223	0.824371	0	0	0	1
FTL_0877	26.0191	25.6598	16.5087	21.3778	13.5019	18.2525	93.5512	95.5616	1.02149	1	109.536	134.834	1.23096	0.575572	0	0	0	0
FTL_0878	11.9984	7.30449	3.99397	2.62908	2.41039	4.24953	18.5753	10.9215	0.587959	0.83903	21.7147	15.6023	0.718511	0.787414	0	0	0	0
FTL_0879	6.05436	2.28528	6.5083	11.1388	3.84052	5.96574	5.99396	22.1338	3.69269	0.0727661	6.99548	18.8578	2.69572	0.171002	0	0	0	0
FTL_0880	2.2297	1.68322	3.4514	3.02923	4.32018	6.77941	3.93803	8.07278	2.04995	0.841385	4.60113	23.2197	5.04653	0.0086833	0	0	0	1
FTL_0881	4.1141	6.21729	10.6337	0	14.2611	10.4337	0.941053	2.84872	3.02716	0.970589	1.10339	9.52186	8.62962	0.0788939	0	0	0	1
FTL_0882	4.14638	2.93436	2.00551	2.20025	1.79309	0.656586	10.6413	8.26383	0.776582	1	12.4499	8.17066	0.656282	0.848746	0	0	0	0
FTL_0883	5.7316	6.29371	0.672152	1.76981	1.80288	1.32025	8.58536	4.55965	0.531096	0.922293	10.0556	5.77433	0.574242	0.771274	0	0	0	0
FTL_0884	21.9123	14.9688	8.07842	19.4983	7.22279	6.16991	17.5763	18.6207	1.05942	1	20.5488	12.2243	0.594889	0.594246	0	0	0	1
FTL_0885	28.6174	25.7952	17.0797	23.2112	8.86687	11.183	49.6254	58.3287	1.17538	1	58.0923	50.3094	0.866026	0.872545	0	0	0	1
FTL_0886	26.3791	26.6253	19.8795	19.1255	4.92202	10.0128	69.5034	77.8876	1.12063	1	81.3886	50.1848	0.616607	0.138794	0	0	0	0
FTL_0887	7.06052	2.66521	4.55443	7.19521	4.39781	1.19272	5.58371	8.45488	1.51421	1	6.52348	6.88067	1.05475	1	0	0	0	1
FTL_0889	0	0	0	0	0	0	0.883114	0	0	1	1.04087	1.22877	1.18052	1	0	1	0	1
FTL_0890	4.2594	4.50213	7.69374	2.89399	0	2.15868	5.70426	6.36185	1.11528	1	6.68287	3.25557	0.487151	0.773261	0	0	0	0
FTL_0891	168.965	152.425	30.1402	25.436	27.5697	35.9279	414.048	106.092	0.256232	3.84664e-22	484.656	199.946	0.412552	1.33131e-10	0	0	0	0
FTL_0892	71.0865	59.2859	14.9304	12.6361	9.72575	14.662	70.1454	26.1203	0.372374	0.00556255	82.1107	37.1013	0.451845	0.00710351	0	0	0	0
FTL_0893	68.9021	63.5183	20.8872	16.1756	5.05322	9.11758	164.633	71.5173	0.434404	0.000110681	192.716	47.3599	0.24575	4.48706e-12	0	0	0	0
FTL_0894	52.8707	48.9367	18.6708	14.4277	7.94747	6.37862	247.297	117.388	0.474682	2.05413e-05	289.449	87.5376	0.302429	2.20709e-12	0	0	0	0
FTL_0895	169.742	131.469	493.601	433.224	250.082	304.933	71.2696	261.386	3.66756	6.50507e-16	83.4703	287.796	3.44788	6.68245e-14	0	0	0	0
FTL_0896	9.24115	8.20696	8.0631	7.38452	3.5732	4.82047	26.0458	32.8643	1.26179	0.961601	30.4793	26.5365	0.87064	0.964413	0	0	0	1
FTL_0897	6.91048	6.60796	5.94276	7.82377	1.9128	3.1128	13.8747	19.9495	1.43784	0.941652	16.2321	10.3811	0.639542	0.723708	0	0	0	0
FTL_0898	87.5582	93.3674	96.443	65.6738	67.7932	89.2248	53.0326	120.345	2.26926	0.000631806	62.062	123.653	1.99241	0.00411453	0	0	0	0
FTL_0899	27.4839	26.4468	18.3092	17.9501	8.15015	8.16231	82.9052	111.508	1.345	0.417692	97.0518	85.5698	0.881692	0.848746	0	0	0	1
FTL_0900	16.8403	6.35922	0	0	1.45794	1.77865	6.87707	3.32208	0.483067	1	8.03635	3.25557	0.405106	0.624125	0	0	0	1
FTL_0901	11.424	5.9712	2.26763	2.98538	7.90706	9.64962	9.81611	6.27058	0.638805	0.971986	11.4716	36.5503	3.18617	0.00993946	0	0	0	1
FTL_0902	85.9995	86.8066	18.5946	48.9604	139.651	121.398	10.8198	8.92825	0.825179	1	12.6718	36.9811	2.91837	0.018611	0	0	0	1
FTL_0903	43.9703	41.637	11.4429	22.9247	12.8109	11.7272	89.9608	49.3092	0.548119	0.133155	105.31	62.1052	0.589737	0.0591309	0	0	0	0
FTL_0904	30.4061	25.3885	11.8855	7.82377	6.37599	7.78201	57.8537	26.2116	0.453067	0.0739078	67.704	32.9865	0.487216	0.0337984	0	0	0	0
FTL_0905	81.1184	97.6432	16.6878	17.9753	15.4629	22.8415	70.7435	21.5607	0.304773	0.000760661	82.8733	34.2152	0.412862	0.00260741	0	0	0	1
FTL_0906	48.5571	48.2371	12.0902	18.811	5.89616	5.75649	46.8069	21.4694	0.458681	0.0939782	54.8165	15.2962	0.279044	0.000896582	0	0	0	1
FTL_0909	0	2.61188	0	0	2.39606	5.84428	0.941053	0	0	1	1.10339	2.64119	2.3937	0.947249	0	0	0	1
FTL_0910	87.9519	0	0	0	0	0	0.646682	0	0	1	0.756435	5.09873	6.74047	0.367614	0	0	0	1
FTL_0915	64.8781	49.0073	10.9295	4.7963	3.90875	19.0709	19.4584	8.07278	0.414874	0.436927	22.7556	9.88914	0.434581	0.225781	0	0	0	0
FTL_0916	20.2315	23.9573	13.8159	10.7786	1.3725	1.67519	44.693	35.713	0.799073	0.922982	52.3596	7.73991	0.147822	5.19872e-06	0	0	0	0
FTL_0917	4.45565	3.83261	3.20732	3.16688	2.00733	3.67533	29.8679	32.1999	1.07807	1	34.9554	48.2192	1.37945	0.679035	0	0	0	0
FTL_0918	17.9033	11.4368	9.77185	30.4078	23.3512	24.4276	18.9276	38.0056	2.00795	0.859546	22.1242	78.3218	3.5401	1.49364e-05	0	0	0	0
FTL_0919	3.15721	1.66833	2.44338	1.07226	1.52921	0.799931	6.52476	6.5529	1.00431	1	7.62687	7.6787	1.0068	1	0	0	0	0
FTL_0920	13.0628	15.3438	0	4.93233	9.04412	12.2617	9.46847	3.89523	0.41139	0.71187	11.0964	16.6474	1.50025	0.76293	0	0	0	1
FTL_0921	6.11354	5.19251	0.985926	1.29799	6.87571	4.51836	7.70225	5.22407	0.678252	1	9.0147	22.1156	2.45329	0.368501	0	0	0	0
FTL_0922	18.7261	25.9193	19.1265	13.2529	16.2007	19.7715	26.2869	28.3046	1.07676	1	30.7981	54.1794	1.75918	0.170145	0	0	0	0
FTL_0923	18.8462	15.9357	19.4514	12.8041	25.0434	17.8287	21.519	26.5937	1.23582	0.990798	25.1843	59.464	2.36116	0.0119634	0	0	0	0
FTL_0924	0.555936	4.50123	5.77014	20.2574	20.636	10.0718	1.5298	8.83698	5.77657	0.603316	1.79731	19.5969	10.9035	0.0374032	0	0	0	0
FTL_0925	4.46694	4.94907	1.26845	2.22659	1.36092	1.66109	10.8198	6.74395	0.623298	0.970184	12.6718	10.3199	0.814396	0.985341	0	0	0	0
FTL_0926	74.818	68.2949	21.6145	22.7648	17.7792	33.0156	53.7419	25.9293	0.482478	0.113772	62.9153	44.2268	0.702957	0.396858	0	0	0	0
FTL_0927	15.8037	22.8933	11.5701	15.2323	8.86687	11.183	40.9914	41.6015	1.01488	1	48.0429	46.3783	0.965351	1	0	0	0	0
FTL_0928	47.3959	42.9388	19.7551	12.3848	9.58834	11.086	62.8001	33.4289	0.532307	0.161502	73.5398	40.7876	0.554633	0.0711413	0	0	0	1
FTL_0929	55.1526	54.1282	15.0204	16.6524	5.51318	9.31661	70.9706	30.68	0.432292	0.0199771	83.089	29.3001	0.352636	0.000383527	0	0	0	1
FTL_0930	21.2674	18.4663	10.977	3.61288	10.3051	12.5755	17.0502	12.9148	0.757456	1	19.9517	23.8341	1.19459	0.943908	0	0	0	0
FTL_0931	2.02646	2.54959	1.74257	0.573532	0.467401	1.71147	6.52944	7.88173	1.20711	1	7.66123	5.95797	0.777679	0.985341	0	0	0	0
FTL_0932	12.6442	10.6691	3.8383	18.9495	7.72148	6.28232	14.7578	20.0493	1.35856	1	17.273	19.7193	1.14163	0.990086	0	0	0	0
FTL_0933	6.87891	4.36189	2.48431	4.20512	0.951935	1.39429	17.0455	13.87	0.813705	1	19.9174	10.9343	0.548981	0.520679	0	0	0	0
FTL_0934	4.03849	2.03295	0	0	0	1.13722	1.64567	2.37535	1.44339	1	1.92235	2.0268	1.05434	1	0	0	0	0
FTL_0935	10.0941	22.8775	13.0404	17.168	32.6459	39.8146	4.00065	5.22407	1.30581	1	4.69801	21.2542	4.52408	0.025924	0	0	0	1
FTL_0936	4.73161	5.3606	0	0	0	1.99912	2.58673	0	0	0.872587	3.02574	0.6756	0.223284	0.782528	0	0	0	1
FTL_0937	7.10619	3.30134	9.16702	9.28352	6.43078	10.6188	8.28631	17.1921	2.07476	0.519084	9.67426	34.154	3.5304	0.00721788	0	0	0	1
FTL_0938	2.14348	3.50587	2.30401	0.606656	3.95516	3.92233	6.93968	7.21732	1.04001	1	8.13322	24.5097	3.01353	0.0729554	0	0	0	1
FTL_0939	10.0795	4.05845	6.0683	4.56517	3.25535	7.37839	8.63862	9.40162	1.08832	1	10.0837	19.6559	1.94926	0.605226	0	0	0	1
FTL_0940	3.51507	7.9616	6.80288	4.47807	6.69059	6.6805	5.23607	10.4481	1.99541	0.833716	6.14836	12.8386	2.08814	0.549781	0	0	0	0
FTL_0941	12.1616	11.6868	24.2531	37.5644	7.65329	12.1412	9.34792	38.1881	4.0852	0.00460964	10.937	18.121	1.65685	0.622809	0	0	0	1
FTL_0942	7.74827	8.77463	9.99651	17.1088	2.14505	8.50802	9.28998	26.2201	2.82241	0.146978	10.8745	13.8203	1.27089	0.985341	0	0	0	0
FTL_0943	5.83005	6.21324	7.07762	6.40601	3.79679	5.21347	13.9952	20.7052	1.47945	0.872366	16.3915	21.991	1.34161	0.831563	0	0	0	0
FTL_0945	2.53887	2.87556	1.63821	2.15674	0	3.21714	1.58774	1.51988	0.957265	1	1.85983	4.54556	2.44407	0.792536	0	0	0	0
FTL_0946	1.25727	0.632745	0	0	1.45	0.707907	1.94005	1.32883	0.68495	1	2.26931	4.42313	1.94911	0.869037	0	0	0	0
FTL_0948	8.29258	7.99911	1.78283	1.56475	3.82559	5.0583	13.7588	4.55965	0.331398	0.409816	16.1071	17.5066	1.08689	1	0	0	0	0
FTL_0949	26.9996	22.3547	19.6607	19.9674	6.02685	13.2407	47.391	55.6625	1.17454	0.990798	55.476	46.1312	0.831551	0.787414	0	0	0	0
FTL_0950	35.5407	45.6472	32.1431	84.6342	12.3166	39.0532	15.2307	50.0478	3.28599	0.0452644	17.8418	29.7921	1.66979	0.452885	0	0	0	0
FTL_0951	11.6817	10.725	6.10846	10.1864	8.95682	7.46602	26.6345	27.74	1.04151	1	31.1732	47.2398	1.51539	0.381994	0	0	0	0
FTL_0952	0	0	0	0	0	0	0	0.664417	Inf	1	0	0	NA	NA	0	0	0	1
FTL_0953	27.2527	18.5205	66.8255	64.8254	145.281	143.892	12.3449	52.2407	4.23176	0.00022452	14.4348	183.55	12.7158	2.61369e-28	0	0	0	0
FTL_0954	4.1141	9.32593	0	0	0	0	1.5298	0.664417	0.434317	1	1.79731	0.614386	0.341837	0.990235	0	0	0	1
FTL_0955	15.0122	15.0158	7.74562	7.01062	3.63575	6.33942	31.2818	22.6985	0.725611	0.916725	36.6277	22.1134	0.603735	0.349403	0	0	0	1
FTL_0956	5.35715	6.06697	1.152	1.51664	0	2.26255	5.70426	5.03302	0.882326	1	6.68287	10.3199	1.54423	0.848746	0	0	0	0
FTL_0957	5.86825	4.43006	1.26164	1.66098	3.72244	1.6521	8.05456	4.55965	0.566096	0.970589	9.42418	15.1738	1.61009	0.6731	0	0	0	0
FTL_0958	9.85392	4.30677	3.34511	4.40391	6.10125	6.5705	10.2264	13.2056	1.29133	1	11.9436	23.0361	1.92875	0.324442	0	0	0	1
FTL_0959	5.95448	4.08655	0.698298	2.75797	1.87301	0.457199	6.81913	4.94175	0.724689	1	7.97383	4.36191	0.547029	0.831293	0	0	0	0
FTL_0960	11.4225	11.7772	10.4209	7.0962	4.62645	3.76463	34.105	40.1729	1.17792	0.981231	39.9379	30.0392	0.752149	0.705652	0	0	0	0
FTL_0961	1.37718	3.63899	0	1.16953	0	0	2.76522	1.71093	0.618732	1	3.24766	0	0	0.483872	0	0	0	0
FTL_0962	0	6.4131	0	0	2.94214	0	0.588743	2.1843	3.71011	1	0.693914	1.22877	1.77078	1	0	0	0	0
FTL_0963	1.8617	3.61375	1.71517	1.35483	2.20825	4.04302	8.41154	5.88848	0.700048	1	9.86801	20.1478	2.04173	0.392791	0	0	0	0
FTL_0964	49.5613	48.0095	5.54267	7.29704	4.75739	4.59701	129.886	25.838	0.198929	3.28044e-10	152.056	28.196	0.185432	1.0574e-12	0	0	0	0
FTL_0965	36.254	23.7706	2.462	1.62064	5.94333	5.6412	28.0391	3.89523	0.138922	0.00458778	32.7768	12.2243	0.372955	0.0660151	0	0	0	0
FTL_0966	3.04726	3.22071	4.71733	5.17539	2.53062	1.02951	5.46783	11.4946	2.10223	0.755655	6.39844	6.94189	1.08493	1	0	0	0	0
FTL_0967	1.4294	0.719386	1.84386	1.61833	0	2.41452	3.34929	4.3686	1.30434	1	3.90722	6.57236	1.68211	0.869037	0	0	0	0
FTL_0968	27.695	20.9066	19.6039	13.7648	5.84251	9.12784	56.2613	50.4299	0.896352	1	65.8099	40.7876	0.619779	0.206741	0	0	0	0
FTL_0969	4.91901	6.31288	2.53814	0.83538	5.44635	4.98549	8.87973	3.51313	0.395635	0.803472	10.4025	17.9374	1.72433	0.582821	0	0	0	0
FTL_0970	2.41549	3.38636	0	0	1.19385	0.291432	6.64531	5.41511	0.814877	1	7.78627	8.04823	1.03364	1	0	0	0	0
FTL_0971	1.41782	1.28434	0.731494	0	1.76585	1.19742	4.17446	1.99325	0.477487	1	4.88557	10.1975	2.08726	0.59626	0	0	0	0
FTL_0974	6.22353	2.34915	6.69021	4.40391	1.43559	3.9423	8.17043	14.2436	1.74331	0.769793	9.54922	9.21354	0.964848	1	0	0	0	0
FTL_0975	10.6781	9.99565	7.71342	5.07744	1.47781	2.88594	20.1098	16.6189	0.826411	1	23.5464	9.15233	0.388694	0.144983	0	0	0	0
FTL_0976	1.88557	1.30472	0.607973	0.800409	0.108716	0.398101	8.75918	6.07953	0.694076	1	10.2431	3.99239	0.389762	0.47978	0	0	0	0
FTL_0977	3.60525	0	0	0	0	0	0.704621	0.855466	1.21408	1	0.818956	0.614386	0.750206	1	0	0	0	1
FTL_0978	0	5.37026	0	0	2.46331	3.00409	0.588743	0	0	1	0.693914	1.28999	1.859	1	0	0	0	1
FTL_0979	0	0	0	0	0	0	0.352311	0	0	1	0.409478	0	0	1	0	0	0	1
FTL_0980	0.831633	0.837041	0.357552	0	0	0	3.52778	1.99325	0.565015	1	4.12913	1.22877	0.297586	0.764246	0	0	0	1
FTL_0981	3.9389	2.37878	1.01616	0	1.09023	0.332668	7.17144	1.99325	0.277943	0.75722	8.38331	3.13314	0.373736	0.587685	0	0	0	0
FTL_0982	8.32768	4.40111	5.37219	2.82904	0.576383	7.73756	5.87808	5.03302	0.856235	1	6.87044	8.04599	1.1711	1	0	0	0	1
FTL_0984	45.3582	36.1969	20.8948	22.5569	17.7102	19.9747	94.4782	70.6703	0.748007	0.52932	110.536	104.981	0.94974	1	0	0	0	0
FTL_0985	106.324	76.6998	68.726	57.5777	23.4615	24.5174	17.166	18.0475	1.05135	1	20.0768	16.7086	0.832235	0.975923	0	0	0	0
FTL_0986	33.3838	31.1392	22.2144	19.1361	22.804	21.5493	116.774	106.566	0.912584	1	136.705	180.111	1.31751	0.262603	0	0	0	0
FTL_0987	78.8757	71.852	38.083	38.9124	31.4068	31.2617	129.235	91.1845	0.705573	0.260163	151.265	124.394	0.822358	0.576185	0	0	0	0
FTL_0988	17.178	13.7806	12.4683	9.11933	4.45909	14.5107	14.1691	18.5209	1.30714	0.990798	16.5791	25.6138	1.54495	0.799159	0	0	0	0
FTL_0989	14.62	14.5233	12.9056	16.9905	11.1837	16.2485	16.582	27.1668	1.63834	0.667313	19.4172	42.2	2.17333	0.085382	0	0	0	0
FTL_0990	2.72223	1.37019	7.02472	1.54137	0	0	2.29236	7.49964	3.27158	0.874318	2.67878	1.22877	0.458705	0.986144	0	0	0	1
FTL_0993	28.9975	3.65237	0	16.4508	3.35165	8.17246	3.75954	3.89523	1.03609	1	4.37922	3.86996	0.88371	1	0	0	0	0
FTL_0994	6.21957	6.25998	6.35078	5.72064	4.30342	5.03383	18.9323	26.1203	1.37967	0.904787	22.1585	36.0584	1.62729	0.391078	0	0	0	1
FTL_0995	10.5452	13.9328	10.2043	7.46345	13.9894	17.0724	12.9963	13.2968	1.02313	1	15.2256	41.8327	2.74753	0.0188085	0	0	0	1
FTL_0996	11.7466	6.96814	3.24761	1.42518	4.64582	4.96101	9.11149	5.50638	0.604334	1	10.6526	12.7774	1.19946	0.985341	0	0	0	0
FTL_0997	2.2112	0.834774	0	1.87822	0	0	1.64567	0.855466	0.519827	1	1.92235	1.3512	0.70289	1	0	0	0	1
FTL_0998	1.39442	2.10547	0	0	0.482525	0.588893	1.88211	0	0	0.983954	2.20678	1.28999	0.584554	1	0	0	0	1
FTL_0999	9.04598	0	5.84635	7.69685	3.13628	3.82392	2.23442	7.02627	3.14456	0.612189	2.61626	2.51876	0.962731	1	0	0	0	0
FTL_1000	17.403	19.7432	33.7999	0	0	7.36282	3.58572	8.7372	2.43666	0.675453	4.19165	1.90437	0.454325	0.883454	0	0	0	0
FTL_1001	1.62899	1.84479	2.1017	0	0	0.687977	4.17446	8.07278	1.93385	0.891267	4.88557	0.6756	0.138285	0.459724	0	0	0	1
FTL_1002	0.606135	0	0	0	1.25842	0	0.646682	0	0	1	0.756435	1.84316	2.43664	0.979298	0	0	0	1
FTL_1003	16.8608	12.729	9.20261	9.91263	3.59036	6.57282	18.0492	19.1853	1.06295	1	21.1177	18.7966	0.89009	1	0	0	0	0
FTL_1004	29.4591	24.0972	9.50402	10.4269	5.09844	7.25836	17.1081	13.9613	0.816062	1	20.0143	13.5755	0.678289	0.735999	0	0	0	0
FTL_1005	9.95482	10.6458	2.85331	2.81733	6.31398	5.60487	27.6961	11.968	0.432119	0.260295	32.436	36.4891	1.12496	0.979298	0	0	0	1
FTL_1009	0	0.969575	0	0	0.888959	0	0.941053	0	0	1	1.10339	0.614386	0.556815	1	0	0	0	0
FTL_1012	16.9742	9.61965	21.9378	0	35.3057	10.7623	5.2314	8.54615	1.63363	0.922982	6.114	30.3475	4.96361	0.100155	0	0	0	0
FTL_1013	3.15072	3.33008	4.06462	6.42139	4.79703	4.25788	5.58838	10.1658	1.8191	0.942065	6.55783	20.4561	3.11934	0.101104	0	0	0	0
FTL_1014	6.99999	2.64222	3.86991	1.69827	1.73001	1.68919	8.87506	21.4694	2.41907	0.306386	10.3682	37.6544	3.63173	0.0041361	1	0	0	0
FTL_1015	257.406	234.935	108.046	68.4881	97.3176	110.9	312.346	132.122	0.422998	8.2969e-09	365.708	278.208	0.760739	0.126646	0	0	0	0
FTL_1016	92.038	90.3949	47.2884	40.1206	15.7845	32.3349	97.1995	71.1437	0.731935	0.457937	113.825	90.8499	0.798157	0.495993	0	0	0	0
FTL_1017	15.1146	19.0183	20.4282	7.33478	3.98499	6.68719	22.0545	21.9343	0.994549	1	25.85	17.5066	0.677238	0.625411	0	0	0	0
FTL_1018	10.5975	8.00008	4.55658	5.3323	6.24675	3.97795	18.0492	12.8235	0.710475	0.962812	21.1177	24.2037	1.14613	0.975923	0	0	0	0
FTL_1019	5.17757	0	0	0	0	0	0.998993	1.32883	1.33017	1	1.16591	7.18674	6.16405	0.238605	0	0	0	1
FTL_1020	7.82246	3.24784	3.02705	2.65678	1.89451	3.63365	23.9852	10.2571	0.427643	0.354077	28.0506	51.4158	1.83296	0.126624	0	0	0	0
FTL_1021	17.7084	12.6258	3.80721	4.1769	14.6371	14.541	12.929	12.1591	0.940451	1	15.0943	16.2166	1.07435	1	0	0	0	0
FTL_1022	13.821	10.4336	7.13131	2.34713	6.69479	5.83651	25.8673	18.8945	0.73044	1	30.2574	30.2841	1.00088	1	0	0	0	0
FTL_1023	1.99057	0.601073	0	0.67607	1.92838	1.00871	3.7016	0.855466	0.231107	0.90582	4.31669	6.3275	1.46582	0.917691	0	0	0	0
FTL_1024	135.656	178.843	108.289	121.6	58.0918	83.3696	82.8519	131.449	1.58655	0.0629263	97.0236	113.764	1.17253	0.769731	0	0	0	0
FTL_1025	291.223	138.437	86.1759	184.36	46.2291	63.3606	26.2775	40.9456	1.5582	0.717864	30.7294	24.2649	0.78963	0.857686	0	0	0	0
FTL_1026	40.746	47.6386	52.5839	62.5284	6.3697	14.4347	29.168	52.6228	1.80413	0.229584	34.1708	21.6849	0.634603	0.476953	0	0	0	0
FTL_1027	17.0799	11.4137	11.5567	12.3619	5.81215	5.20239	40.5045	45.8788	1.13268	1	47.371	35.8747	0.757315	0.694065	0	0	0	0
FTL_1028	26.3992	17.4375	9.93178	12.4528	4.05936	14.8639	50.4991	46.2524	0.915905	1	59.0645	52.8237	0.89434	1	0	0	0	1
FTL_1029	15.182	16.8335	8.56804	13.6971	6.89449	5.60988	37.9272	43.4037	1.1444	1	44.4139	41.5244	0.934941	1	0	0	0	1
FTL_1030	34.2695	25.8711	7.71881	12.9334	8.28152	5.05375	45.7985	25.5557	0.558002	0.255503	53.5819	26.2305	0.48954	0.0766115	0	0	0	0
FTL_1031	8.94144	6.75184	17.3104	0	4.1272	1.25898	4.82115	7.69068	1.5952	0.970589	5.642	4.48434	0.794814	1	0	0	0	1
FTL_1032	4.19045	5.27368	0	0	1.93414	0	2.82316	0	0	0.811877	3.31018	1.22877	0.37121	0.879493	0	0	0	0
FTL_1034	5.32994	8.04725	1.14588	2.26286	1.84412	3.37619	11.2926	3.89523	0.344935	0.506783	13.2407	10.4423	0.788652	0.934566	0	0	0	0
FTL_1035	1.28407	2.90873	0	0	0	4.33899	1.23542	0	0	1	1.45035	3.378	2.32909	0.985341	0	0	0	1
FTL_1036	1.28407	2.90873	1.65711	2.18162	0	3.25425	1.88211	1.51988	0.807543	1	2.20678	2.7024	1.22459	1	0	0	0	0
FTL_1037	13.723	6.21653	12.9845	13.9863	4.43262	9.2733	10.1105	17.8565	1.76614	0.678586	11.8185	12.4079	1.04987	1	0	0	0	1
FTL_1038	12.1786	6.13174	7.86143	6.89983	1.40576	0	3.64366	6.07953	1.66852	1	4.25417	0.614386	0.144419	0.576185	0	0	0	1
FTL_1039	0.791345	0	2.04194	0	0	0	0.352311	1.32883	3.77177	1	0.409478	0	0	1	0	0	0	0
FTL_1040	8.70853	8.76787	18.7324	22.1955	2.0098	6.13086	4.76321	18.6207	3.90928	0.125622	5.57948	8.3543	1.49733	0.897089	0	0	0	1
FTL_1041	12.052	12.0225	12.2148	9.50245	7.74404	2.90825	22.0498	34.5752	1.56805	0.616353	25.8157	31.1455	1.20646	0.873754	0	0	0	0
FTL_1042	34.9843	25.5854	18.334	14.8536	13.6181	16.1591	45.1519	39.7993	0.881454	1	52.8254	56.8206	1.07563	1	0	0	0	0
FTL_1043	11.6508	10.4709	5.00988	5.65338	2.68755	3.74871	19.0528	13.6789	0.717948	0.941587	22.3179	13.5142	0.605533	0.561982	0	0	0	1
FTL_1044	13.9723	9.37857	6.01132	2.63801	3.22477	2.62316	7.292	7.69068	1.05467	1	8.5427	4.54556	0.532098	0.75023	0	0	0	1
FTL_1045	14.6609	11.6837	13.6611	8.30082	10.1471	10.3197	13.1701	16.4279	1.24736	1	15.4131	28.1348	1.82538	0.324957	0	0	0	1
FTL_1046	23.6217	21.188	15.0547	17.9322	15.9599	18.7762	61.56	63.2619	1.02765	1	72.0551	119.479	1.65816	0.0461044	0	0	0	0
FTL_1047	324.845	465.284	300.745	277.156	88.7341	58.9306	34.1097	70.3795	2.06333	0.0391218	39.9722	29.6085	0.740726	0.65023	0	0	0	0
FTL_1048	129.45	123.47	50.9984	50.9342	11.3206	11.5114	73.147	42.1746	0.576573	0.145751	85.6427	14.8042	0.17286	2.51271e-08	0	0	0	1
FTL_1049	21.4984	16.8525	6.93199	6.66909	8.2955	6.11021	74.9572	38.9438	0.519547	0.0731384	87.684	65.5467	0.747533	0.561982	0	0	0	0
FTL_1050	37.2862	36.7051	11.2493	9.62651	7.69427	8.47086	135.416	51.8586	0.382956	5.71642e-05	158.551	70.09	0.442065	0.000126985	1	0	0	0
FTL_1051	7.32387	4.56717	2.46435	3.78509	12.559	10.7572	20.6938	16.9098	0.81714	1	24.2059	90.9768	3.75845	1.14897e-06	0	0	0	0
FTL_1052	11.5414	4.36196	14.9264	0	8.00726	0	1.3513	1.32883	0.983372	1	1.57539	5.15994	3.27534	0.599903	0	0	0	0
FTL_1053	4.03849	4.06589	3.47459	2.28718	0	1.13722	3.23341	2.1843	0.675541	1	3.78218	1.28999	0.34107	0.814648	0	0	0	0
FTL_1054	4.19045	7.38315	1.80271	2.37331	0.967068	5.90013	4.11652	1.51988	0.369215	0.97188	4.82305	4.60677	0.955158	1	0	0	0	0
FTL_1058	9.5641	8.42415	7.19796	6.76877	3.30973	2.69281	10.289	10.4481	1.01547	1	12.0404	10.8731	0.903045	1	0	0	0	0
FTL_1059	41.3823	39.7934	43.7493	38.398	20.8617	22.2602	9.28998	14.1523	1.5234	0.922982	10.8745	16.0942	1.47999	0.780849	0	0	0	1
FTL_1060	34.4945	29.155	38.7879	33.0421	24.2758	30.3773	86.3704	136.581	1.58135	0.0612516	101.084	174.332	1.72462	0.00905701	0	0	0	1
FTL_1061	21.9123	11.8175	18.8497	26.5885	6.50051	7.05133	16.3409	29.5422	1.80787	0.464857	19.0984	15.541	0.813734	0.950747	0	0	0	0
FTL_1062	12.5099	14.5309	17.383	21.2504	8.65903	6.50281	15.3466	29.1601	1.90011	0.400564	17.9669	22.3605	1.24454	0.88994	0	0	0	0
FTL_1063	11.7864	10.0849	12.1652	10.6771	2.71917	5.30961	11.8767	16.3366	1.37552	0.97188	13.9003	12.2855	0.88383	1	0	0	0	1
FTL_1064	7.92708	5.18645	6.13552	1.79501	4.02283	4.90984	11.288	10.3484	0.91676	1	13.2064	15.4186	1.16751	0.999123	0	0	0	1
FTL_1065	22.055	16.1747	2.43877	14.9832	2.18047	7.4513	23.9272	17.3916	0.726855	1	27.9881	13.2059	0.471841	0.205797	0	0	0	0
FTL_1066	10.2225	5.14529	3.29732	5.78799	1.76885	2.15868	7.46581	6.935	0.928901	1	8.73026	4.54556	0.520667	0.742082	0	0	0	1
FTL_1067	5.52999	6.64809	4.75494	6.95553	2.12566	2.24864	23.1114	32.1086	1.3893	0.906847	27.0785	18.6742	0.689633	0.655805	0	0	0	1
FTL_1068	3.48506	3.508	1.49861	0	0.401965	0.490589	5.70426	5.41511	0.949311	1	6.68287	4.54556	0.68018	0.947249	0	0	0	0
FTL_1069	2.19993	2.76786	2.36471	1.86791	1.52226	2.47732	5.05758	5.88848	1.16429	1	5.92644	9.09111	1.53399	0.880598	0	0	0	0
FTL_1070	0	0	0	0	0	0	0	0	NA	NA	0	0	NA	NA	0	0	0	0
FTL_1071	24.0195	19.4401	15.6499	15.1372	14.2207	15.6846	80.082	76.268	0.952373	1	93.7416	113.029	1.20575	0.651298	0	0	0	0
FTL_1072	22.5272	21.9073	11.2555	8.95979	3.6509	5.31327	85.434	57.747	0.675926	0.358283	100.015	42.692	0.426855	0.00143534	0	0	0	0
FTL_1073	17.2653	27.9442	6.36996	0	10.2515	18.7582	10.7618	6.07953	0.564916	0.904787	12.6093	15.4798	1.22765	0.979298	0	0	0	1
FTL_1074	10.1433	7.0689	8.05326	3.97586	1.62007	3.29525	10.289	10.7305	1.04291	1	12.0404	13.453	1.11732	1	0	0	0	0
FTL_1075	30.9041	40.8316	28.7971	36.4539	38.0264	42.0563	35.6974	48.4452	1.35711	0.811877	41.832	96.5041	2.30694	0.00203172	0	0	0	1
FTL_1076	7.01092	9.62343	1.64446	3.24746	3.08761	7.5366	11.7029	5.22407	0.446391	0.711847	13.7127	14.9879	1.09299	1	0	0	0	0
FTL_1077	13.8351	13.4281	12.2372	12.0829	16.9586	16.3586	28.8689	35.2396	1.22068	0.990798	33.7895	76.9094	2.27613	0.00593118	0	0	0	0
FTL_1079	10.5012	0	0	0	0	8.88853	0.352311	0	0	1	0.409478	0.6756	1.64991	1	0	0	0	1
FTL_1080	1.89368	4.29032	0	0	1.31141	0	1.23542	0	0	1	1.45035	1.96559	1.35525	1	0	0	0	0
FTL_1081	0	0	0	0	0	0	0.294371	1.51988	5.16315	1	0.346957	0.6756	1.94721	1	0	0	0	1
FTL_1082	0	1.90324	0	0	0	0	0.294371	0	0	1	0.346957	0	0	1	0	0	0	1
FTL_1083	10.6622	2.68513	4.59187	12.0906	24.6331	18.0245	1.99799	4.08628	2.0452	1	2.33183	12.0406	5.1636	0.0878689	0	0	0	0
FTL_1084	0	0	0	0	0	6.67502	0	0	NA	NA	0	2.0268	Inf	0.790239	0	0	0	0
FTL_1085	0	0	0	0	0	0	0.352311	0	0	1	0.409478	0.6756	1.64991	1	0	0	0	0
FTL_1086	1.58269	0	2.04194	0	0	0	0.998993	1.99325	1.99526	1	1.16591	1.90437	1.63337	1	0	0	0	0
FTL_1087	1.57152	0	0	0	0.543834	1.9911	1.40924	1.32883	0.942942	1	1.63791	2.64119	1.61253	1	0	0	0	0
FTL_1088	56.8294	44.5715	28.2207	18.5766	57.5283	48.0191	22.1657	16.3366	0.737023	0.97188	25.9407	63.8259	2.46045	0.00593118	0	0	0	1
FTL_1089	4.21998	7.28191	7.77707	7.16708	4.17201	2.54591	8.82179	14.3434	1.6259	0.910322	10.34	10.1975	0.986214	1	0	0	0	0
FTL_1090	5.45522	3.66078	3.90971	10.2944	3.77526	4.60759	5.87808	11.8767	2.02052	0.874318	6.87044	11.6099	1.68983	0.723708	0	0	0	0
FTL_1093	15.3444	16.2174	16.495	17.3728	15.9278	15.1199	23.874	39.6082	1.65905	0.460179	27.9599	55.7165	1.99273	0.0650591	0	0	0	0
FTL_1096	27.2302	25.2153	29.0355	25.895	18.8421	21.7712	56.3286	84.0584	1.49229	0.289608	65.9411	101.294	1.53614	0.146565	0	1	0	1
FTL_1097	184.811	182.589	243.369	181.359	219.235	186.254	63.9729	96.3088	1.50546	0.21709	74.8933	165.243	2.20638	0.000109662	0	0	0	0
FTL_1100	17.8206	11.0104	20.9107	30.2824	14.5829	19.1618	6.87707	20.6139	2.99749	0.183946	8.03635	21.1929	2.63714	0.141063	0	0	0	1
FTL_1101	12.3323	9.31472	12.7399	12.5793	8.54292	8.33696	4.52677	8.54615	1.88791	0.85908	5.29505	8.96869	1.69379	0.789231	0	0	0	1
FTL_1105	24.5274	18.5205	3.51713	4.63038	8.49046	5.75569	16.9922	5.22407	0.307439	0.268928	19.8892	13.5142	0.679475	0.739767	0	0	0	1
FTL_1106	11.9906	13.6819	10.6094	9.70624	10.1288	12.599	69.8604	75.1302	1.07543	1	81.8324	138.704	1.69498	0.028278	0	0	0	0
FTL_1107	9.4055	8.39092	8.45525	8.22764	2.16931	2.40709	24.1637	31.1533	1.28926	0.922982	28.2725	14.8042	0.523626	0.315056	0	0	0	0
FTL_1108	7.37266	6.84979	9.87517	11.5563	1.17723	2.63432	19.2266	42.1746	2.19355	0.121529	22.5055	11.1179	0.494009	0.324957	0	0	0	0
FTL_1109	16.1759	15.5117	9.58697	11.1366	9.07577	8.49253	27.4597	24.9825	0.90979	1	32.1516	33.9704	1.05657	1	0	0	0	0
FTL_1110	28.5792	26.484	8.38228	6.62127	16.188	10.9741	16.582	7.59941	0.458294	0.546762	19.4172	23.4668	1.20856	0.909511	0	0	0	1
FTL_1111	2.9597	2.23576	0	0	2.05077	0	1.64567	0	0	1	1.92235	0.614386	0.319602	0.985341	0	0	0	1
FTL_1112	2.34787	0	0.757205	0.996877	0.812406	0.495761	1.40924	2.37535	1.68555	1	1.63791	1.90437	1.16268	1	0	0	0	0
FTL_1113	0	1.05937	0.905146	2.38329	1.4567	1.77781	0.941053	3.23081	3.43319	0.97188	1.10339	3.86996	3.50733	0.715935	0	0	0	0
FTL_1114	4.37893	0	4.23786	1.85974	2.2734	2.77425	1.40924	2.84872	2.02145	1	1.63791	3.86996	2.36274	0.814648	0	0	0	1
FTL_1115	4.90245	5.08897	3.1622	5.20388	2.12045	2.07036	7.34993	9.1193	1.24073	1	8.60522	8.29309	0.963727	1	0	0	0	0
FTL_1116	6.07709	3.89229	1.42508	0.312692	0.891901	0.622092	20.163	6.1708	0.306045	0.255503	23.5745	7.0031	0.297062	0.0717561	0	0	0	0
FTL_1117	6.3719	6.41376	6.84976	1.80357	5.51184	8.96955	11.5823	9.87498	0.85259	1	13.5533	26.5365	1.95794	0.294508	0	0	0	1
FTL_1118	8.93537	5.78175	5.48853	8.67093	0.883298	2.51555	12.9916	18.2386	1.40388	0.962812	15.1912	6.57236	0.432642	0.386432	0	0	0	1
FTL_1119	5.06826	6.50444	5.23035	3.44293	2.45509	2.14032	9.1741	9.59267	1.04562	1	10.7495	8.29309	0.771487	0.975923	0	0	0	0
FTL_1120	10.0012	3.77924	25.8604	0	0	4.22817	1.64567	3.51313	2.13477	0.990798	1.92235	4.42313	2.3009	0.792532	0	0	0	1
FTL_1121	5.548	4.18836	1.43139	0	2.30362	0.937178	7.1135	4.17755	0.587271	1	8.32079	10.8118	1.29938	0.947249	0	0	0	1
FTL_1122	0.954052	0	1.231	0	0	0	1.58774	1.32883	0.836937	1	1.85983	5.77433	3.10477	0.597569	0	0	0	0
FTL_1123	2.8588	1.43877	0.614622	0.809163	0.659428	0	3.29135	1.51988	0.461781	1	3.8447	1.22877	0.319602	0.814648	0	0	0	1
FTL_1124	3.85222	2.90873	0	0	0	0	1.94005	0	0	0.974731	2.26931	0	0	0.708912	0	0	0	1
FTL_1125	2.84956	0.717031	0.816777	3.22591	0.438161	0.267402	4.05391	6.46163	1.59393	1	4.72617	2.57997	0.54589	0.938967	1	0	0	0
FTL_1126	29.25	11.0582	9.46313	12.4584	0	6.18588	2.64467	2.37535	0.898165	1	3.08826	0.6756	0.218764	0.780682	1	0	0	1
FTL_1127	46.2387	38.9913	8.24896	6.68304	13.6159	13.2946	71.6705	17.4744	0.243816	0.000110571	83.8736	53.1977	0.634261	0.173767	0	0	0	0
FTL_1128	13.1391	26.4762	5.66077	0	6.07345	0	35.8619	3.32208	0.0926355	0.000292789	41.9509	10.8118	0.257726	0.00309753	0	0	0	1
FTL_1129	12.6645	10.4317	19.3139	15.6475	12.752	11.6708	18.4061	28.8693	1.56846	0.670367	21.5615	33.356	1.54702	0.495993	0	0	0	0
FTL_1130	5.23949	1.3189	0	2.968	2.41878	0	2.3503	0.855466	0.363982	1	2.7413	4.36191	1.59118	0.951974	0	0	0	0
FTL_1131	6.0704	2.75012	6.2669	4.12525	4.20235	4.1024	3.23341	6.36185	1.96754	0.908067	3.78218	7.06431	1.86779	0.789231	0	0	0	0
FTL_1132	8.5346	9.87936	8.07384	7.73047	5.51246	7.68898	13.8794	17.4744	1.25902	1	16.2664	20.701	1.27262	0.906714	0	0	0	0
FTL_1133	0.785003	2.66669	3.54401	4.66576	0.814793	1.98898	3.35396	13.0145	3.88034	0.27473	3.94157	6.57236	1.66745	0.91671	0	0	0	0
FTL_1134	10.9464	9.01447	15.8306	11.2656	5.9676	8.4044	23.1067	41.6927	1.80435	0.255503	27.0441	40.6652	1.50366	0.476953	0	0	0	1
FTL_1136	90.2886	99.4834	34.0273	63.9966	26.0771	25.4402	27.4018	22.1338	0.807752	0.983954	32.0891	21.0093	0.654718	0.560502	0	0	0	1
FTL_1137	160.07	153.248	93.2558	94.3585	27.3074	29.8641	395.656	336.333	0.850065	0.488031	463.197	167.576	0.36178	7.26473e-13	0	0	0	0
FTL_1138	583.114	662.275	379.161	255.986	323.356	298.922	248.922	267.075	1.07292	1	291.583	338.411	1.1606	0.58487	0	0	0	0
FTL_1139	44.3662	40.0067	13.5137	14.6515	2.55863	3.64318	58.2687	31.7265	0.544486	0.164233	68.2104	9.09111	0.13328	4.64936e-08	0	0	0	0
FTL_1140	58.5323	56.8117	29.9617	31.5562	8.0365	9.02398	94.9604	74.8479	0.788201	0.678586	111.174	33.5396	0.301686	3.06675e-06	0	0	0	0
FTL_1141	24.2917	43.5528	14.5482	19.8896	11.4064	21.2491	65.999	67.8301	1.02774	1	77.4312	100.555	1.29864	0.856316	0	0	0	0
FTL_1142	45.8534	45.954	16.8261	22.8232	8.47931	18.0279	103.546	62.3152	0.601813	0.0807792	121.23	67.3831	0.555831	0.104091	0	0	0	0
FTL_1143	696.973	562.118	334.242	388.268	253.136	256.69	65.7345	64.5908	0.982601	1	76.9407	118.556	1.54088	0.106791	0	0	0	0
FTL_1144	91.7648	85.147	21.3998	16.904	41.3278	51.3664	87.3161	41.2194	0.472071	0.0220106	102.222	139.135	1.36111	0.271299	0	0	0	1
FTL_1145	20.1553	19.8633	24.0698	25.9845	15.753	18.5978	83.9042	160.335	1.91093	0.00200312	98.2177	174.026	1.77184	0.00593118	0	0	0	0
FTL_1146	37.9941	44.4412	72.7059	80.1203	34.3805	42.6678	85.8536	233.098	2.71507	3.41535e-09	100.556	190.734	1.8968	0.00124901	0	0	0	0
FTL_1147	27.0094	32.7774	29.5465	43.5432	11.8285	15.0149	72.7994	137.072	1.88287	0.0095017	85.2676	80.9608	0.94949	0.99158	0	0	0	0
FTL_1148	36.5145	37.1603	36.631	34.906	11.229	13.249	105.49	169.446	1.60626	0.0283971	123.533	100.68	0.815004	0.56428	0	0	0	0
FTL_1149	33.2859	26.8805	48.9262	61.126	23.0326	23.209	59.7938	168.698	2.82134	1.59972e-07	69.9733	111.063	1.58723	0.085382	0	0	0	0
FTL_1150	0	0	0	0	0	0	0.646682	5.50638	8.51483	0.605997	0.756435	0	0	1	0	0	0	0
FTL_1151	1.97644	0	0	0	1.64116	1.66925	1.76155	0	0	1	2.04739	7.06431	3.4504	0.412485	0	0	0	1
FTL_1153	37.3845	31.5644	19.0361	19.2137	35.0609	26.5893	52.4439	43.1214	0.822238	0.962812	61.3681	107.81	1.75678	0.0943262	0	0	0	0
FTL_1155	0	0	0	0	0	0	0	0	NA	NA	0	0	NA	NA	0	0	0	0
FTL_1156	0	0	0	0	0	0	0	0	NA	NA	0	0	NA	NA	0	0	0	0
FTL_1157	0	0	0	0	0	0	0	0	NA	NA	0	0	NA	NA	0	0	0	0
FTL_1158	0	0	0	0	0	0	0	0	NA	NA	0	0	NA	NA	0	0	0	0
FTL_1159	0	0	0	0	0	0	0	0	NA	NA	0	0	NA	NA	0	0	0	0
FTL_1160	0	0	0	0	0	0	0	0	NA	NA	0	0	NA	NA	0	0	0	0
FTL_1161	0	0	0	0	0	0	0	0	NA	NA	0	0	NA	NA	0	0	0	0
FTL_1162	0	0	0	0	0	0	0	0	NA	NA	0	0	NA	NA	0	0	0	0
FTL_1163	0	0	0	0	0	0	0	0	NA	NA	0	0	NA	NA	0	0	0	0
FTL_1164	0	0	0	0	0	0	0	0	NA	NA	0	0	NA	NA	0	0	0	0
FTL_1165	0	0	0	0	0	0	0	0	NA	NA	0	0	NA	NA	0	0	0	0
FTL_1166	0	0	0	0	0	0	0	0	NA	NA	0	0	NA	NA	0	0	0	0
FTL_1167	0	0	0	0	0	0	0	0	NA	NA	0	0	NA	NA	0	0	0	0
FTL_1168	0	0	0	0	0	0	0	0	NA	NA	0	0	NA	NA	0	0	0	0
FTL_1169	0	0	0	0	0	0	0	0	NA	NA	0	0	NA	NA	0	0	0	0
FTL_1170	0	0	0	0	0	0	0	0	NA	NA	0	0	NA	NA	0	0	0	0
FTL_1171	0	0	0	0	0	0	0	0	NA	NA	0	0	NA	NA	0	0	0	0
FTL_1172	0	0	0	0	0	0	0	0	NA	NA	0	0	NA	NA	0	0	0	0
FTL_1173	27.2223	13.7019	3.51236	6.16546	18.214	22.9943	21.3358	10.8302	0.507608	0.525886	24.928	46.4395	1.86294	0.134964	0	0	0	0
FTL_1174	9.71486	3.14309	8.95117	17.2838	3.84149	11.7215	10.0479	33.3462	3.31873	0.197142	11.7217	36.1174	3.08125	0.371472	0	0	0	0
FTL_1176	0	0	0	0	0	0	0.883114	0	0	1	1.04087	1.28999	1.23933	1	1	0	0	0
FTL_1177	9.28687	6.13416	6.36355	3.44966	7.02827	5.63731	19.5163	17.2833	0.885584	1	22.8181	40.1754	1.76068	0.223341	0	0	0	0
FTL_1178	17.3121	13.0859	14.9264	0	0	9.7602	2.29236	1.99325	0.86952	1	2.67878	5.09873	1.90337	0.85162	0	0	0	1
FTL_1179	528.257	485.511	208.647	131.621	501.348	460.711	140.826	71.2264	0.505775	0.00789343	164.887	337.371	2.04607	9.97881e-05	0	0	0	0
FTL_1180	26.2877	22.8268	5.08877	6.69947	10.0095	7.77254	14.4634	9.1193	0.630507	0.916725	16.926	24.02	1.41912	0.787414	0	0	0	0
FTL_1181	16.0211	16.2818	2.38478	4.18615	5.97014	3.64318	19.4631	6.07953	0.312362	0.208867	22.7899	13.945	0.611892	0.592213	0	0	0	0
FTL_1182	22.1386	13.929	1.19019	4.70074	0.638479	4.67507	14.6952	3.89523	0.265068	0.255503	17.1761	5.28237	0.307542	0.151382	0	0	0	0
FTL_1183	2.18526	2.3566	0.805327	2.65058	0	1.58192	6.70325	8.92825	1.33193	1	7.84879	8.04599	1.02512	1	0	0	0	0
FTL_1184	50.2218	12.2338	33.4572	16.5177	10.0958	8.21219	14.8064	23.7365	1.60312	0.970589	17.2668	12.9611	0.750636	0.979298	0	1	0	0
FTL_1185	41.7408	48.6418	58.5393	49.3237	4.39648	16.8625	39.6934	74.1749	1.8687	0.0623646	46.4957	19.7783	0.425379	0.0882609	1	1	0	1
FTL_1186	198.702	158.094	187.79	162.81	56.5129	70.4495	93.5998	171.065	1.82763	0.00272062	109.53	96.3204	0.879399	0.840491	0	0	0	0
FTL_1187	195.587	167.678	174.614	144.927	68.2177	73.2993	113.068	186.829	1.65237	0.0115053	132.354	123.043	0.929648	0.964413	0	0	0	0
FTL_1188	14.2718	8.20848	6.13621	7.50143	3.29178	1.72191	25.5682	24.6004	0.962149	1	29.8761	16.525	0.553116	0.408809	0	0	0	1
FTL_1189	3.86767	6.37019	6.34937	5.97077	1.70306	4.15735	13.6429	20.7052	1.51765	0.841385	15.982	18.3659	1.14916	1	0	0	0	0
FTL_1190	85.6464	71.194	31.2533	23.5118	7.78415	17.5378	91.8961	45.8703	0.499154	0.03731	107.545	28.0714	0.26102	3.4227e-07	0	0	0	0
FTL_1191	220.124	205.002	148.689	143.202	90.7389	97.5244	854.509	811.051	0.949142	0.990798	1000.3	876.029	0.875764	0.476953	0	0	0	0
FTL_1192	61.396	60.4173	20.7411	27.9267	5.05754	8.33352	130.948	81.6003	0.623153	0.0574732	153.319	34.4601	0.224761	4.44416e-11	0	0	0	0
FTL_1193	1.13795	0.859075	0	0.966308	0.787494	0.480561	3.11753	2.5664	0.823215	1	3.65713	3.19436	0.873459	1	1	0	0	0
FTL_1194	16.6857	8.40788	0	0	3.85842	4.70331	2.23442	0.664417	0.297356	1	2.61626	2.51876	0.962731	1	0	0	0	1
FTL_1195	26.5627	30.4504	8.24896	7.51842	18.3814	13.2946	43.1632	20.4229	0.473155	0.145027	50.5623	57.3148	1.13355	0.936503	0	0	0	0
FTL_1196	0.525976	0.397073	2.03551	0	0.727967	1.33272	0.998993	1.99325	1.99526	1	1.16591	5.09873	4.37316	0.489101	0	0	0	0
FTL_1197	11.9291	17.3896	12.2039	3.49275	2.27714	3.47416	29.6408	21.0788	0.71114	1	34.7397	12.9611	0.373091	0.0459273	0	0	0	0
FTL_1198	18.0033	17.0744	3.57223	5.22546	2.5551	2.599	88.6095	32.4907	0.366673	0.000619008	103.735	33.9704	0.327474	2.71075e-05	0	0	0	0
FTL_1199	7.4512	5.62653	9.6169	2.53217	6.19079	3.77694	5.11552	5.50638	1.07641	1	5.98896	11.365	1.89766	0.622809	0	0	0	0
FTL_1200	4.27401	1.73729	2.12032	2.23316	0.90996	0	6.64064	8.26383	1.24443	1	7.75191	2.45754	0.317024	0.582821	0	0	0	1
FTL_1201	1.22561	0.462634	1.5811	0	0.424091	1.03518	0.998993	2.84872	2.85159	0.970589	1.16591	3.19436	2.73979	0.831293	0	0	0	0
FTL_1202	0.423874	0.959956	1.09353	2.15948	1.17325	1.07399	2.23442	3.89523	1.74329	1	2.61626	5.71311	2.18369	0.763882	0	0	0	0
FTL_1203	2.71798	2.05174	4.90797	2.30766	0.940316	2.06592	6.81913	13.5792	1.99133	0.609195	7.97383	9.82793	1.23252	1	0	0	0	0
FTL_1204	3.81449	1.85108	1.05428	2.77597	1.50819	3.22151	7.934	7.12605	0.898165	1	9.26478	14.9879	1.61772	0.694116	0	0	0	0
FTL_1205	0	0	1.92338	0	2.0636	1.25898	0	0.664417	Inf	1	0	1.90437	Inf	0.664528	0	0	0	0
FTL_1206	1.29905	1.96178	3.35291	4.41418	0.899335	0	1.23542	3.70418	2.99831	0.927763	1.45035	1.28999	0.889431	1	0	0	0	0
FTL_1207	16.7253	12.6263	5.23035	12.0503	5.61165	7.27709	22.6339	20.5227	0.906724	1	26.4752	23.3422	0.881661	0.986144	0	0	0	1
FTL_1208	20.127	20.7218	14.1649	7.77017	5.69908	9.2733	17.8753	16.6189	0.929713	1	20.9301	17.6903	0.845207	0.947249	0	0	0	0
FTL_1209	3.35985	1.01461	0	0	0.465049	0	3.64366	4.55965	1.25139	1	4.25417	4.66799	1.09727	1	0	0	0	0
FTL_1210	0	1.04167	5.3411	2.34389	0	1.1654	0.588743	3.51313	5.96718	0.728604	0.693914	0.6756	0.973607	1	0	0	0	0
FTL_1211	8.03573	3.37054	5.76002	6.06655	4.94395	6.03347	4.93702	6.74395	1.36599	1	5.76704	12.8386	2.22621	0.442955	0	0	0	0
FTL_1212	26.546	29.6071	9.61719	14.9403	11.2469	11.5871	140.72	83.6933	0.594752	0.106144	164.831	134.161	0.813931	0.489101	0	0	0	0
FTL_1213	2.95797	2.38171	15.5147	17.077	1.50084	0.666158	10.289	86.3425	8.39175	9.78927e-12	12.0404	11.9794	0.99493	1	0	1	0	1
FTL_1214	0	3.77924	0	0	0	0	1.29336	1.51988	1.17514	1	1.51287	0.614386	0.406106	1	0	0	0	1
FTL_1215	6.38758	4.82351	16.4892	10.8542	3.31712	1.34912	3.93803	13.7702	3.49673	0.217139	4.60113	5.09873	1.10815	1	0	0	0	1
FTL_1216	4.35944	2.63308	16.874	20.734	1.81041	2.2094	4.58471	37.4239	8.16276	3.08374e-05	5.35757	12.8999	2.40778	0.391408	1	0	0	1
FTL_1217	27.4326	25.1568	27.8258	33.303	32.5684	48.0123	10.9357	17.1921	1.57211	0.867674	12.7969	50.4319	3.94095	0.000342034	0	0	0	1
FTL_1218	26.7041	23.9989	26.7914	23.0344	29.3312	38.6635	44.978	62.3067	1.38527	0.567628	52.6379	141.713	2.69222	6.41317e-06	1	0	0	1
FTL_1219	27.943	21.5787	98.5984	94.3554	100.23	119.896	57.7332	312.871	5.41925	2.45461e-28	67.5446	591.981	8.76429	9.99154e-51	0	0	0	1
FTL_1220	2.29185	1.29755	0.369511	0	0.396449	0.241948	4.58471	0.664417	0.14492	0.762116	5.35757	4.36191	0.81416	1	0	0	0	0
FTL_1221	1.65317	0.624062	2.13292	0	0.572103	0	15.4624	4.55965	0.294886	0.283219	18.0919	26.8448	1.4838	0.611245	0	0	0	0
FTL_1222	0	7.83564	4.4665	0	0	0	1.5298	1.32883	0.868635	1	1.79731	1.96559	1.09363	1	0	0	0	1
FTL_1223	19.3685	20.4879	30.0336	26.3599	56.3904	85.1372	8.87973	27.9225	3.14452	0.0597412	10.4025	67.9997	6.53684	3.79781e-08	0	0	0	1
FTL_1224	36.8612	13.9214	20.4014	35.8118	54.7217	57.8502	12.9916	36.7595	2.82949	0.0433369	15.1912	96.1345	6.3283	5.17686e-11	0	0	0	0
FTL_1225	11.6341	16.0165	20.3064	13.9481	38.3637	39.8844	17.2913	35.5219	2.05433	0.226629	20.2705	125.623	6.19731	2.56793e-13	0	0	0	0
FTL_1228	12.3844	8.28046	7.75895	10.2148	6.12102	4.78146	22.7497	29.7332	1.30697	0.959219	26.6003	28.7492	1.08079	1	0	0	0	1
FTL_1229	24.3781	21.6248	5.50355	16.5613	7.59185	11.3246	29.6315	22.2336	0.750337	0.922293	34.671	31.0209	0.894722	0.985341	0	0	0	0
FTL_1230	32.4911	28.5807	25.6293	17.7827	20.9949	20.6368	88.1945	91.4583	1.03701	1	103.228	146.752	1.42163	0.164583	0	0	0	0
FTL_1231	11.1783	14.4705	12.3669	16.2813	13.2685	24.2842	10.4675	21.9428	2.09628	0.457872	12.2624	39.8037	3.24601	0.0882447	1	0	0	0
FTL_1232	8.55046	6.66971	6.98477	0.483979	3.15536	1.44426	21.6928	17.5657	0.809746	1	25.3718	15.9106	0.627096	0.59606	0	0	0	0
FTL_1233	9.85692	6.40731	12.3605	8.83381	7.00967	9.01834	22.4554	40.1729	1.78901	0.262514	26.2533	50.3707	1.91864	0.101061	0	0	0	0
FTL_1234	0	0	2.32695	3.06347	0	1.52301	0.998993	1.51988	1.52142	1	1.16591	1.3512	1.15892	1	0	0	0	1
FTL_1236	91.5273	75.5111	118.492	141.816	23.1146	84.4808	12.9916	28.0223	2.15696	0.282895	15.1912	20.2702	1.33434	0.856238	0	0	0	0
FTL_1237	8.89956	7.90413	3.37657	3.55626	3.62272	6.63228	12.8178	7.59941	0.592882	0.900819	15.0037	16.2779	1.08493	1	0	0	0	0
FTL_1238	9.04598	10.2538	11.6927	0	9.40883	0	3.23341	4.3686	1.35108	1	3.78218	3.74753	0.990839	1	0	0	0	0
FTL_1239	63.9647	63.3078	48.7685	35.2403	23.408	24.7298	170.342	158.225	0.928866	1	199.433	150.931	0.756798	0.240157	0	0	0	0
FTL_1240	34.4656	29.3394	21.2824	19.3018	6.34275	7.1223	66.555	57.2737	0.860547	0.990798	77.8846	32.8028	0.421172	0.00532293	0	0	0	0
FTL_1241	23.1194	16.3392	3.80721	2.50614	9.19072	9.55551	32.2135	14.3434	0.445259	0.229584	37.6624	39.9896	1.06179	1	0	0	0	0
FTL_1242	26.9468	20.3726	26.148	11.4748	18.7028	17.0945	6.23039	6.935	1.11309	1	7.27991	13.5755	1.86478	0.587685	0	0	0	1
FTL_1243	42.8364	62.807	61.8244	72.8255	71.5682	57.4918	18.4688	31.2531	1.69222	0.602705	21.6584	62.8443	2.90162	0.126923	0	0	0	1
FTL_1244	11.9484	8.16121	1.46797	3.86523	1.96874	2.40281	14.1691	5.41511	0.382179	0.480824	16.5791	7.12553	0.429791	0.348412	0	0	0	0
FTL_1245	4.62015	3.488	5.10889	1.12099	1.37033	2.2299	4.82115	6.1708	1.27995	1	5.642	5.22116	0.925408	1	0	0	0	1
FTL_1246	8.8448	4.17387	0	5.63466	3.06132	2.8018	4.99496	2.5664	0.513797	0.990798	5.82957	8.47673	1.45409	0.903788	0	0	0	1
FTL_1247	5.80263	7.7879	3.32702	5.47512	0.446196	2.17825	9.93666	7.79046	0.784012	1	11.631	6.63357	0.570337	0.694065	0	0	0	0
FTL_1248	12.0945	14.5643	10.0284	6.35681	3.5865	3.16159	37.1646	30.5802	0.822831	1	43.5325	21.1317	0.485425	0.107542	0	0	0	0
FTL_1249	19.2891	14.5702	7.11766	14.0558	5.72741	9.31486	5.82014	3.89523	0.669268	1	6.80792	8.3543	1.22714	1	0	0	0	1
FTL_1250	0	0.54338	0.928555	1.22246	0.498124	0.607927	0.294371	1.51988	5.16315	1	0.346957	1.28999	3.718	1	0	0	0	0
FTL_1251	4.73645	4.32813	18.3272	15.2388	5.692	8.42131	23.459	89.3738	3.80978	1.47954e-06	27.4536	66.2178	2.41199	0.0112521	0	0	0	0
FTL_1252	5.34933	3.36509	3.06655	2.52324	0.616894	1.25494	10.7572	12.8235	1.19209	1	12.575	5.22116	0.415203	0.44861	0	0	0	0
FTL_1253	4.01377	1.81819	2.07139	4.09055	2.2224	2.71223	4.64265	4.7507	1.02327	1	5.42009	7.0031	1.29206	0.985341	0	0	0	0
FTL_1258	3.74362	5.02414	6.4386	7.0638	2.30266	2.45916	9.05822	18.0475	1.99239	0.603316	10.6244	14.0062	1.3183	0.915942	0	0	0	0
FTL_1261	12.2973	10.713	7.32322	11.248	3.92855	0.799038	10.8777	10.8302	0.995634	1	12.7344	7.55627	0.593377	0.75023	0	0	0	0
FTL_1262	6.62969	6.13456	2.20666	4.35767	1.92362	2.34796	24.9309	17.9563	0.720242	0.867674	29.1884	21.8073	0.747124	0.771459	0	0	0	1
FTL_1263	0.85724	1.94134	1.10569	2.4261	0.593147	1.20663	5.29401	9.31035	1.75866	0.970589	6.21088	7.06431	1.13741	1	0	0	0	1
FTL_1264	13.1145	26.4127	2.82207	14.8613	13.6251	12.9282	24.4674	6.46163	0.264092	0.104586	28.6882	26.5365	0.924998	1	0	0	0	0
FTL_1265	73.4621	77.9693	15.7924	21.3242	29.5429	34.2031	207.931	70.388	0.338516	3.22931e-08	243.541	204.863	0.841186	0.494925	0	0	0	0
FTL_1266	60.855	50.4993	20.9732	22.8783	32.4674	46.2969	102.479	60.6955	0.59227	0.0882445	119.932	174.762	1.45717	0.0982778	0	0	0	0
FTL_1267	21.217	16.8629	4.3229	3.79413	10.8221	17.9228	17.0502	6.07953	0.356567	0.34445	19.9517	37.1035	1.85966	0.208104	0	0	0	1
FTL_1271	10.1596	14.1765	4.36806	4.70508	0.639068	1.30004	32.7004	17.1921	0.525745	0.362223	38.3343	5.89676	0.153825	0.00160659	0	0	0	0
FTL_1272	48.2958	54.5182	44.8317	52.8897	34.0448	50.3203	92.1466	131.748	1.42976	0.255503	107.933	171.26	1.58673	0.039766	0	0	0	0
FTL_1273	27.4145	26.6857	22.3335	18.3766	5.7408	10.3581	60.0349	71.2349	1.18656	0.920167	70.2921	46.0087	0.654536	0.24244	0	0	0	0
FTL_1274	10.5926	3.76321	4.01912	4.23301	3.01848	4.73651	12.8131	10.2571	0.800516	1	14.9693	13.0223	0.869932	1	0	0	0	0
FTL_1275	26.25	20.3684	6.58504	13.6233	3.53255	8.00656	27.0448	17.3831	0.642754	0.731831	31.6452	16.4003	0.518255	0.240157	0	0	0	0
FTL_1276	4.89564	3.69587	2.80684	1.84763	2.63503	3.21603	8.34893	7.02627	0.841577	1	9.77114	13.0223	1.33273	0.927596	0	0	0	0
FTL_1277	10.7585	5.1684	3.1541	5.81341	1.35361	2.89117	14.0485	11.3036	0.804612	1	16.4197	11.7935	0.718256	0.837644	1	0	0	0
FTL_1278	2.21004	1.43	2.03615	1.60838	1.52921	1.06657	4.87908	6.5529	1.34306	1	5.70452	8.29309	1.45377	0.897089	0	0	0	0
FTL_1279	3.78379	2.8568	1.22054	3.21372	2.61903	0	3.52778	3.03977	0.861665	1	4.12913	3.74753	0.907582	1	0	0	0	0
FTL_1280	15.1516	11.4718	0	0	0	0	0.941053	0	0	1	1.10339	0	0	0.985341	0	0	0	1
FTL_1281	4.19521	2.53387	0	0	4.64582	4.25229	3.23341	0	0	0.726018	3.78218	8.96869	2.3713	0.561123	0	0	0	0
FTL_1282	4.32941	3.09612	0.293895	1.16076	1.41894	0.577317	12.5813	4.55965	0.362414	0.519574	14.7192	8.23187	0.55926	0.653372	0	0	0	0
FTL_1283	21.3733	19.1307	9.05809	6.22183	3.5916	5.1574	54.8568	27.7315	0.505525	0.159146	64.2063	27.3346	0.42573	0.0117701	0	0	0	0
FTL_1284	17.716	24.4645	5.01636	6.60415	5.68107	7.66378	44.8715	15.3899	0.342977	0.021188	52.5815	32.3109	0.614491	0.244039	0	0	0	0
FTL_1285	16.7004	17.3777	4.65784	5.36562	7.4961	9.91157	32.5752	15.3899	0.472441	0.241286	38.1405	36.734	0.963122	1	0	0	0	0
FTL_1286	8.46837	20.4639	8.74472	2.87815	17.5917	10.0164	9.1741	9.97476	1.08727	1	10.7495	18.9825	1.7659	0.592213	0	0	0	0
FTL_1287	6.67432	5.81325	3.75228	2.90586	1.18407	2.74604	26.9868	19.8497	0.735535	0.951674	31.5827	19.5946	0.620423	0.448181	0	0	0	0
FTL_1288	0	1.4284	0	0	0	3.99519	2.3503	0.664417	0.282695	1	2.7413	8.47673	3.09223	0.415158	0	0	0	0
FTL_1289	0	0	0	0	0	0	0	0.664417	Inf	1	0	0.6756	Inf	1	0	0	0	1
FTL_1290	0.491901	1.11404	0.634536	0	2.38278	1.66183	1.23542	1.99325	1.61341	1	1.45035	7.0031	4.82856	0.324957	0	0	0	0
FTL_1291	2.82078	0	0	0	0	0	0.352311	0	0	1	0.409478	0	0	1	0	0	0	0
FTL_1292	0	0	0	0	0	0	0	0	NA	NA	0	0.6756	Inf	1	0	0	0	0
FTL_1293	74.4685	66.5374	12.8134	18.9777	36.0871	31.454	43.3903	13.87	0.319657	0.0177324	50.778	50.4953	0.994433	1	0	0	0	1
FTL_1294	5.89715	2.0236	0	1.82094	1.11298	0.905592	6.99295	2.37535	0.339678	0.763352	8.16139	3.19436	0.391399	0.622809	0	0	0	0
FTL_1295	1.15566	1.7449	1.49083	1.96271	1.19963	0.488043	2.23442	3.89523	1.74329	1	2.61626	3.86996	1.47919	1	0	0	0	0
FTL_1296	2.23337	2.52944	5.76387	5.69119	7.73008	0.943303	1.94005	10.066	5.18855	0.201866	2.26931	8.17066	3.60051	0.42983	0	0	0	0
FTL_1297	1.99106	2.25464	0.642101	0.84534	0	0	3.17547	1.51988	0.478632	1	3.71965	0	0	0.40216	0	0	0	1
FTL_1298	38.3683	37.1346	6.97989	7.51842	14.2967	9.55551	64.3299	20.6139	0.320441	0.00178945	75.3371	55.5941	0.737937	0.476953	0	0	0	0
FTL_1299	5.38465	7.11531	6.94918	9.14874	1.86395	7.96052	5.05758	8.64593	1.7095	0.995107	5.92644	13.1447	2.21798	0.605226	0	0	0	1
FTL_1300	7.09741	5.3606	3.05483	12.0653	9.8326	3.99825	2.29236	3.23081	1.40939	1	2.67878	7.73991	2.88934	0.494925	0	0	0	1
FTL_1301	0.764193	0.576945	0	0	0.5289	0.645479	0.646682	0.664417	1.02742	1	0.756435	1.28999	1.70535	1	0	0	0	0
FTL_1302	10.7124	8.08733	16.2585	16.0535	3.92484	5.85459	13.8747	39.4172	2.84094	0.0307003	16.2321	16.2779	1.00282	1	0	0	0	0
FTL_1303	232.978	226.533	290.844	411.265	179.138	190.082	24.3422	85.296	3.50404	1.72585e-05	28.4945	77.0341	2.70348	0.0290525	0	0	0	0
FTL_1304	4.86719	4.06086	4.29528	3.91488	4.96291	2.81248	14.7578	19.3764	1.31296	0.990798	17.273	29.7331	1.72137	0.576185	0	0	0	0
FTL_1305	1.74501	3.95177	2.25071	3.38641	1.03491	1.8948	9.53109	13.6789	1.43519	1	11.1933	14.2511	1.27318	0.980429	0	0	0	1
FTL_1306	13.2054	13.7803	24.0474	34.2972	13.169	15.0892	26.7551	80.0804	2.99309	0.000777741	31.3326	65.7893	2.0997	0.0287263	0	1	0	1
FTL_1307	18.9368	18.5914	12.223	3.21838	0	1.59998	7.99662	5.50638	0.688589	1	9.36166	5.15994	0.551178	0.76166	0	0	0	1
FTL_1308	23.5183	19.0402	9.2325	7.52439	2.59431	6.90874	47.0919	25.7382	0.546553	0.294618	55.0947	26.7202	0.484986	0.057313	0	0	0	0
FTL_1309	70.5172	79.4922	84.2032	76.8705	52.4246	55.534	140.898	208.489	1.47972	0.0603751	165.053	229.742	1.39193	0.122157	0	0	0	0
FTL_1310	175.21	135.726	89.6751	107.793	54.381	66.3542	117.768	110.187	0.935629	1	137.837	141.284	1.02501	1	0	0	0	0
FTL_1311	19.7318	20.3271	12.5752	13.4021	8.51277	10.5867	65.6812	57.8468	0.880721	1	76.9125	71.0104	0.923263	0.964413	0	0	0	0
FTL_1312	5.6263	3.86129	5.9382	6.08049	4.95531	7.77594	6.81913	13.4879	1.97795	0.69747	7.97383	24.5709	3.08145	0.0600396	0	0	0	0
FTL_1313	1.2532	1.41914	3.23339	1.06421	1.73456	1.58772	2.52879	6.1708	2.44022	0.922293	2.96322	9.0299	3.04733	0.414603	0	0	0	0
FTL_1314	0.472425	0.356641	0	0.802296	1.63458	0	0.998993	1.71093	1.71266	1	1.16591	8.17066	7.00795	0.253549	0	0	0	0
FTL_1315	0	3.24565	0	0	0	0	0.883114	2.65767	3.00943	1	1.04087	3.68631	3.54156	0.892537	0	0	0	1
FTL_1316	16.2327	13.3684	4.44175	3.34152	7.48874	7.47823	22.9282	8.07278	0.352089	0.23135	26.8222	26.9673	1.00541	1	0	0	0	0
FTL_1317	28.185	24.7703	37.4416	30.7186	67.5341	58.9783	48.8002	86.334	1.76913	0.0629212	57.1139	266.236	4.66148	5.45824e-12	0	0	0	1
FTL_1319	0	2.40864	0	3.61288	2.20824	0	0.883114	2.37535	2.68974	1	1.04087	1.84316	1.77078	1	0	0	0	0
FTL_1320	1.80015	2.71823	0	0	0	0	1.88211	0	0	0.983954	2.20678	0	0	0.718068	0	0	0	0
FTL_1321	3.45719	0	0	0	0	0	0.352311	0	0	1	0.409478	0	0	1	0	0	0	1
FTL_1326	2.42816	3.66683	0	0	0.84047	0	4.35296	3.89523	0.894847	1	5.10748	5.6519	1.10659	1	0	0	0	1
FTL_1327	6.8169	7.2044	2.63786	2.3152	1.65093	1.72719	15.6409	8.07278	0.516132	0.731831	18.3138	9.0299	0.493064	0.417092	0	0	0	0
FTL_1328	167.185	152.531	197.124	179.398	119.232	120.119	397.283	657.368	1.65466	1.32571e-06	464.982	674.302	1.45017	0.00672443	0	0	0	0
FTL_1329	28.8535	4.36196	7.46318	9.82544	0	4.8801	3.11286	3.03977	0.97652	1	3.62278	0.6756	0.186487	0.809875	0	0	0	0
FTL_1330	22.1036	7.02712	13.5109	3.95277	4.02664	0.982731	10.1058	11.5859	1.14646	1	11.7842	5.71311	0.484813	0.787414	0	0	0	0
FTL_1331	22.8973	22.3299	9.84798	30.7921	1.98111	10.4765	26.2289	28.3131	1.07946	1	30.7356	17.6903	0.575563	0.37207	0	0	0	1
FTL_1332	49.3276	48.5928	16.6139	7.29086	5.9417	7.24867	27.1121	10.7305	0.395781	0.242906	31.7765	10.9343	0.3441	0.0432706	0	0	0	1
FTL_1333	16.9957	15.2971	10.1178	12.2103	8.59387	6.07278	39.2785	38.8525	0.989156	1	45.9893	50.9873	1.10868	0.951974	0	0	0	0
FTL_1334	10.8306	11.6182	7.35239	10.6475	10.8465	13.9611	33.164	35.1484	1.05984	1	38.8345	79.9179	2.05791	0.0170091	0	0	0	0
FTL_1335	4.29072	2.69945	0.92259	1.21461	1.48477	2.41609	3.58572	1.51988	0.423871	1	4.19165	4.54556	1.08443	1	0	0	0	1
FTL_1336	11.4632	12.1941	13.443	13.2735	11.5385	11.8822	17.523	28.4957	1.62618	0.642526	20.5206	37.9015	1.847	0.223163	0	0	0	0
FTL_1338	6.33748	7.03549	3.36601	2.53225	3.09549	4.09303	13.6429	8.7372	0.640419	0.962812	15.982	16.1554	1.01085	1	0	0	0	0
FTL_1339	4.57195	5.17689	3.31707	5.33743	1.38401	2.41327	13.0542	17.7652	1.36088	1	15.2881	12.3467	0.807601	0.947249	0	0	0	0
FTL_1340	15.1805	9.9657	5.10889	8.96795	5.93811	8.9196	14.6373	14.2521	0.973686	1	17.1136	21.499	1.25626	0.896451	0	0	0	1
FTL_1341	8.46837	7.67395	10.9309	5.75631	18.7644	8.58552	4.2324	5.88848	1.39129	1	4.94809	14.5594	2.94242	0.216442	0	0	0	1
FTL_1342	2.0342	2.76413	3.67351	3.45446	3.65979	1.03082	5.70426	10.4481	1.83164	0.878011	6.68287	14.0062	2.09583	0.476953	0	0	0	0
FTL_1343	3.11106	7.05055	4.01864	5.29063	0	2.62936	2.41291	1.51988	0.629896	1	2.83818	4.66799	1.64471	1	0	0	0	1
FTL_1344	18.1797	10.298	5.86833	0	3.14807	1.92021	5.82014	1.99325	0.342475	0.922293	6.80792	7.18674	1.05565	1	0	0	0	1
FTL_1347	19.1371	0	24.8629	0	0	0	0.998993	1.32883	1.33017	1	1.16591	2.0268	1.73838	1	0	0	0	1
FTL_1348	1.1318	1.39455	0.893047	0.928352	1.13484	1.44654	3.70627	2.1843	0.589352	1	4.35105	5.15994	1.18591	1	0	0	0	0
FTL_1349	14.9252	16.3874	4.64183	1.81511	8.13576	9.4182	21.9339	7.88173	0.35934	0.268928	25.6906	32.1272	1.25054	0.848746	0	0	0	1
FTL_1350	9.75738	11.9186	5.26264	4.81974	2.33216	2.69684	50.2188	32.1999	0.641191	0.463376	58.8206	30.776	0.523219	0.085382	0	0	0	0
FTL_1351	2.82421	0.533043	1.82177	0	1.46594	0.596361	1.70361	1.32883	0.780009	1	1.98487	2.51876	1.26898	1	0	0	0	1
FTL_1352	0.787779	2.37878	3.04847	0.668895	1.63535	0.332668	3.4119	4.84197	1.41914	1	4.00409	4.36191	1.08936	1	0	0	0	0
FTL_1353	0	0	0	0	2.39606	0	0.352311	0	0	1	0.409478	0.614386	1.50041	1	0	0	0	1
FTL_1354	5.59786	5.28238	15.6454	21.3897	5.81052	7.09183	9.64229	42.7478	4.43336	0.00122638	11.284	25.7997	2.2864	0.174514	0	0	0	0
FTL_1357	25.731	16.7587	7.15913	6.85466	4.18966	5.11349	36.0936	18.2386	0.505313	0.282026	42.201	19.411	0.459966	0.0919734	0	0	0	0
FTL_1358	9.25869	8.60224	2.75597	6.65187	2.21766	4.51129	22.8124	17.4829	0.766379	0.959219	26.6971	21.3154	0.798414	0.867484	0	0	0	0
FTL_1359	6.35187	3.42548	5.85393	1.54137	0.628069	0	5.82014	10.4481	1.79517	0.879262	6.80792	1.96559	0.288721	0.520676	0	0	0	0
FTL_1360	44.1293	58.4316	57.1863	56.4653	30.6776	46.6946	5.7622	9.59267	1.66476	0.931623	6.7454	9.15233	1.35683	0.973845	0	0	0	0
FTL_1361	115.513	87.3927	0	71.6493	14.5977	8.88853	12.6393	14.061	1.11249	1	14.7817	14.9879	1.01394	1	0	0	0	1
FTL_1362	4.68043	2.24846	3.29312	3.61289	0.294433	0.359364	6.23039	8.92825	1.43302	1	7.27991	1.28999	0.177198	0.326123	0	0	0	1
FTL_1363	3.7718	4.11284	0	3.55849	1.74	2.47767	10.8198	6.935	0.640956	0.962812	12.6718	12.8999	1.01799	1	0	0	0	1
FTL_1364	67.0526	65.7104	24.9527	26.2806	24.0946	23.9608	85.7863	47.8721	0.558038	0.0846148	100.424	68.1244	0.678364	0.209503	1	0	0	0
FTL_1365	76.5584	95.9666	27.6675	28.6195	26.504	45.2749	48.4572	30.2979	0.62525	0.460179	56.7732	50.5543	0.890461	0.896453	0	0	0	1
FTL_1366	11.2831	19.1768	3.64316	9.59261	7.81751	4.76772	7.52843	4.55965	0.605658	0.997225	8.82714	6.51114	0.737628	0.947249	0	0	0	0
FTL_1367	2.2192	1.67535	0	0	0.383936	2.34294	2.8811	1.32883	0.461225	1	3.3727	3.99239	1.18374	1	0	0	0	0
FTL_1368	2.74459	2.7629	0	3.10807	2.53293	0	2.23442	2.37535	1.06307	1	2.61626	2.45754	0.939333	1	0	0	0	0
FTL_1369	25.5789	24.8802	8.24896	10.8599	11.5735	10.8019	41.7446	20.4229	0.489234	0.194817	48.8557	40.2979	0.824835	0.834152	0	0	0	0
FTL_1370	5.98356	10.2663	3.50855	1.84763	2.63503	1.3783	11.2347	5.03302	0.447988	0.75722	13.1782	6.3275	0.480149	0.53732	0	0	0	1
FTL_1371	22.1993	22.0911	4.55581	13.7093	3.14225	3.409	35.0461	21.3781	0.610001	0.536123	41.0412	12.9611	0.315806	0.00976232	0	0	0	1
FTL_1372	31.1341	29.8723	16.1381	21.2462	8.0533	6.88075	83.0837	83.2115	1.00154	1	97.2737	57.3148	0.589211	0.0742945	0	0	0	1
FTL_1373	5.63999	4.25845	0	0	0.780842	0	3.23341	0	0	0.726018	3.78218	1.28999	0.34107	0.814648	0	0	0	0
FTL_1374	4.93369	4.18979	4.24222	3.49061	1.84904	1.04166	17.1081	19.1853	1.12142	1	20.0143	12.0406	0.601601	0.624125	0	0	0	0
FTL_1375	7.97612	3.01185	0	13.5564	11.0478	10.1089	2.99698	3.42186	1.14177	1	3.49774	19.2274	5.49708	0.0140334	0	0	0	0
FTL_1376	2.32692	0.78068	1.66738	1.75611	1.78893	1.52848	4.93702	6.74395	1.36599	1	5.76704	19.7805	3.42992	0.0667424	0	0	0	1
FTL_1377	1.49756	0	0	0	0	0	0.998993	0	0	1	1.16591	0	0	0.979298	0	0	0	1
FTL_1383	21.0994	15.9315	17.6184	10.5432	7.73295	18.8724	13.6962	13.2968	0.970842	1	16.0102	22.6666	1.41576	0.735653	0	0	0	0
FTL_1384	13.6348	13.7306	5.86833	7.72579	1.57404	3.84041	6.52476	5.41511	0.829933	1	7.62687	5.83554	0.765129	1	0	0	0	0
FTL_1385	5.45054	0	0	4.63038	1.88677	8.05796	1.40924	1.71093	1.21408	1	1.63791	5.95797	3.63754	0.643688	0	0	0	0
FTL_1386	0.733973	0	0.946922	0	0.507977	0	0.352311	0.664417	1.88588	1	0.409478	1.28999	3.15032	1	0	0	0	0
FTL_1388	6.23407	8.03931	7.37068	2.20538	1.43782	1.53561	21.4657	18.8945	0.880217	1	25.1561	9.64429	0.383378	0.126614	0	0	0	0
FTL_1389	21.6948	24.3764	9.11163	7.71149	5.23708	6.39187	38.0477	19.8497	0.521707	0.314151	44.5733	23.7729	0.533344	0.162125	0	0	0	0
FTL_1390	26.3484	31.8247	25.6209	21.3397	9.25641	9.58599	62.9254	66.2019	1.05207	1	73.7335	48.099	0.652335	0.230952	0	0	0	0
FTL_1391	26.1022	19.0276	22.0651	15.289	16.8207	7.60281	25.457	24.2183	0.951342	1	29.7854	30.2251	1.01476	1	0	0	0	0
FTL_1392	97.4679	86.2837	24.571	25.9539	10.5756	17.3984	314.084	122.72	0.390724	4.67873e-10	367.584	113.517	0.308818	2.85458e-14	0	0	0	0
FTL_1393	1536.51	1402.21	304.285	305.541	514.603	519.551	469.239	140.576	0.299584	1.07035e-20	549.134	385.465	0.701951	0.0182402	0	0	0	0
FTL_1394	10.92	10.5682	9.38986	10.9356	8.71822	8.51301	31.6342	39.7993	1.25811	0.946914	37.0372	57.6821	1.55741	0.28353	0	0	0	0
FTL_1395	12.4768	12.4153	17.9216	16.3715	12.9495	10.7767	36.9861	65.5375	1.77195	0.146995	43.3105	76.0502	1.75593	0.0780773	0	0	0	0
FTL_1396	16.6197	19.2784	8.36602	6.88378	12.3419	10.9554	34.2835	20.8963	0.609514	0.553915	40.1598	52.4609	1.30631	0.653662	0	0	0	0
FTL_1397	13.7561	11.1831	6.82444	6.58865	6.83383	5.06421	30.6884	28.0223	0.913123	1	35.8994	37.7179	1.05066	1	0	0	0	0
FTL_1398	17.1969	12.9865	6.65937	8.76721	3.57242	8.71746	9.34792	12.3501	1.32116	1	10.937	16.1554	1.47713	0.781014	0	0	0	1
FTL_1399	15.7595	16.0159	12.5111	12.3533	12.1647	17.4064	21.9339	26.9758	1.22987	1	25.6906	57.4962	2.23802	0.0275484	0	0	0	0
FTL_1400	16.6857	16.8158	14.385	47.3454	11.5753	9.40663	5.52577	11.4946	2.08019	0.75603	6.46096	19.2886	2.9854	0.121733	0	0	0	1
FTL_1401	8.4871	6.4131	0	0	0	0	2.58673	0.664417	0.256856	1	3.02574	1.28999	0.426337	0.936503	0	0	0	1
FTL_1402	1.4757	1.48538	1.90361	1.67076	2.04238	4.57003	2.58673	20.3316	7.85998	0.0681929	3.02574	42.0776	13.9065	6.48645e-08	0	0	0	0
FTL_1403	3.84737	1.16187	0.992741	1.30696	0.532556	0	2.3503	1.51988	0.646677	1	2.7413	0.614386	0.224122	0.848746	0	0	0	0
FTL_1404	120.102	111.763	91.3766	69.2632	25.2522	61.6137	53.684	83.1117	1.54817	0.252956	62.8528	55.3447	0.880545	0.879493	0	0	0	0
FTL_1405	2273.91	1992.82	766.899	633.499	250.069	363.406	171.983	196.148	1.14051	0.872587	201.321	123.285	0.612383	0.0135737	0	0	0	0
FTL_1406	655.178	646.34	877.895	823.112	263.279	278.856	417.889	830.909	1.98835	6.41078e-13	489.269	467.773	0.956064	0.938967	0	0	0	0
FTL_1407	99.8434	110.164	76.6574	86.9321	61.6165	74.0498	405.336	466.479	1.15084	0.675565	474.756	613.296	1.29181	0.121733	0	0	0	0
FTL_1408	2.85138	1.6557	2.26316	2.60707	1.36584	2.40808	9.11149	13.0145	1.42836	1	10.6526	24.9405	2.34125	0.154276	0	0	0	0
FTL_1409	26.073	21.0966	24.0413	22.1556	20.6352	18.8821	16.5194	33.62	2.03519	0.213716	19.3204	30.0392	1.5548	0.494925	0	0	0	0
FTL_1410	8.40541	5.79344	2.82834	1.86178	3.2874	1.85189	23.2759	11.5859	0.497765	0.552824	27.1973	23.6505	0.869589	1	0	0	0	0
FTL_1411	45.8883	54.7253	65.4918	32.8463	31.7871	51.0217	25.8093	28.2048	1.09282	1	30.1949	49.3255	1.63357	0.283152	0	0	0	1
FTL_1412	22.4847	13.2033	8.5955	11.3162	4.61106	9.8478	16.6932	18.2386	1.09258	1	19.5079	24.6934	1.26581	0.859515	0	0	0	0
FTL_1413	7.6835	6.32721	4.054	3.85463	4.22872	4.42425	29.9259	29.1601	0.974411	1	35.0179	46.2558	1.32092	0.655093	0	0	0	0
FTL_1414	10.5831	13.7312	9.38485	13.4786	8.69597	7.26218	29.0521	38.6615	1.33076	0.916725	34.0458	42.9391	1.26122	0.78504	0	0	0	0
FTL_1415	55.8552	37.3822	13.1057	23.7241	21.9705	13.9409	29.5109	22.1338	0.750021	0.917991	34.5116	29.3024	0.84906	0.94728	0	0	0	0
FTL_1416	17.5805	15.7753	14.5471	10.7023	11.7057	11.486	39.042	43.5947	1.11661	1	45.7049	64.1932	1.40452	0.431808	0	0	0	0
FTL_1417	4.74927	4.7802	6.94261	7.52713	2.84804	4.81323	12.0552	24.7915	2.0565	0.400564	14.1222	21.4378	1.51802	0.694116	0	0	0	0
FTL_1418	20.6857	15.997	11.7149	10.282	8.03018	13.636	28.0438	26.7847	0.955105	1	32.8111	41.9551	1.27869	0.749823	0	0	0	0
FTL_1419	35.1856	28.1972	23.0438	12.8705	5.61903	11.43	47.4442	37.9886	0.8007	0.97188	55.5042	29.3614	0.528993	0.0988676	0	0	0	0
FTL_1420	7.01264	4.45794	12.8541	7.52119	1.78774	3.4289	12.287	30.3891	2.47328	0.159146	14.3723	13.0223	0.90607	1	0	0	0	0
FTL_1421	7.24424	3.82841	0	0	0	0	5.93602	0.664417	0.11193	0.546762	6.93296	0	0	0.0975385	0	0	0	0
FTL_1422	5.75888	3.72634	1.06121	3.49275	0	0	8.75918	6.27058	0.715887	1	10.2431	0	0	0.0181956	0	0	0	0
FTL_1423	1.65764	1.5642	0.534553	0.703751	0	0.350002	3.17547	2.1843	0.687866	1	3.71965	0.6756	0.18163	0.648153	0	0	0	0
FTL_1424	2.20323	2.66119	2.84202	2.24495	1.5246	0	4.46883	5.88848	1.31768	1	5.23253	3.07193	0.587083	0.950747	0	0	0	0
FTL_1425	6.56037	8.55464	3.84687	5.06449	1.65093	2.01491	14.9989	10.4481	0.696592	0.970589	17.5918	9.09111	0.516783	0.456858	0	0	0	1
FTL_1426	15.5331	12.793	8.19798	10.7928	4.39781	5.36725	21.5237	19.7585	0.917988	1	25.2186	19.5334	0.774564	0.812539	0	0	0	1
FTL_1427	13.8539	13.0145	3.97097	5.75065	2.13023	1.82006	37.0394	18.2386	0.492411	0.242544	43.3387	17.9986	0.4153	0.0480425	0	0	0	1
FTL_1428	2.70667	4.08635	2.03643	4.213	2.49701	2.47637	11.2926	16.4364	1.4555	1	13.2407	19.903	1.50316	0.723078	0	0	0	0
FTL_1429	6.82359	4.16988	2.51469	2.20709	1.34901	0.548849	12.4028	9.59267	0.773425	1	14.4973	5.03751	0.347479	0.302858	0	0	0	0
FTL_1430	24.9083	30.5169	5.26711	11.7883	5.36854	7.58709	50.986	24.2269	0.475167	0.119736	59.7364	27.8265	0.465822	0.0317927	0	0	0	0
FTL_1431	6.43998	4.01593	3.25034	1.90184	0.581215	0.472945	14.0485	12.6324	0.899201	1	16.4197	4.48434	0.273108	0.138794	0	0	0	0
FTL_1432	11.4419	17.2765	11.0711	14.5753	4.45432	6.64424	19.2313	21.4694	1.11638	1	22.5398	19.2274	0.853039	0.968272	0	0	0	0
FTL_1433	13.0134	10.1514	10.6314	4.41992	4.80269	4.03	22.0451	20.7965	0.94336	1	25.7813	20.5173	0.795822	0.88695	0	0	0	0
FTL_1434	3.43378	3.2406	1.10758	0	1.78249	1.45022	4.87908	2.84872	0.583863	1	5.70452	6.44993	1.13067	1	0	0	0	1
FTL_1435	0	0	0	0	0	0	0	0	NA	NA	0	0	NA	NA	0	0	0	1
FTL_1436	0	0	0	0	0	0	0.352311	0.855466	2.42816	1	0.409478	0	0	1	0	0	0	1
FTL_1437	0	0	0	0	0.380147	0	0.704621	0.855466	1.21408	1	0.818956	0.614386	0.750206	1	0	0	0	1
FTL_1438	18.0267	27.2322	0	0	0	0	6.93968	0	0	0.197004	8.13322	0	0	0.0503081	0	0	0	1
FTL_1439	0	1.3929	0	3.13383	0	0	0.941053	1.71093	1.8181	1	1.10339	0	0	0.985341	0	0	0	0
FTL_1440	6.6336	2.50432	0	0	0	0	3.29135	0	0	0.717864	3.8447	0	0	0.391408	0	0	0	0
FTL_1441	0	1.06609	0.910887	2.3984	0	0.596361	1.23542	5.41511	4.3832	0.678439	1.45035	1.3512	0.931638	1	0	0	0	0
FTL_1442	41.389	49.9069	34.8536	32.2175	22.6754	19.9065	72.6788	78.7431	1.08344	1	85.1082	83.3594	0.979451	1	0	0	0	1
FTL_1443	28.0485	25.6072	16.8301	12.1864	19.8627	9.91698	31.75	25.7382	0.810652	1	37.1622	43.0025	1.15716	0.968351	0	0	0	1
FTL_1444	28.8535	17.4478	7.46318	0	4.00363	9.7602	5.82014	7.12605	1.22438	1	6.80792	15.0491	2.21053	0.417092	0	0	0	0
FTL_1445	1.09326	0	0	0	0.378281	0.461688	0.704621	0	0	1	0.818956	2.64119	3.22507	0.848746	0	0	0	0
FTL_1446	13.8941	12.9096	1.37872	2.72267	4.43769	5.86752	18.58	3.89523	0.209647	0.0882445	21.7491	16.831	0.773874	0.857686	0	0	0	1
FTL_1447	0	2.9091	0	0	0	0	1.17749	1.32883	1.12854	1	1.38783	0	0	0.914104	0	0	0	1
FTL_1448	6.93817	6.62372	2.63195	2.07901	5.08288	3.27442	24.9309	12.4414	0.499035	0.488732	29.1884	35.6299	1.22069	0.840491	0	0	0	0
FTL_1449	3.3664	1.12946	1.9299	1.90556	0	1.57953	5.28933	6.74395	1.27501	1	6.17652	4.7292	0.765674	1	0	0	0	0
FTL_1450	3.95692	2.98703	4.25321	10.079	9.12654	8.35462	11.5244	35.7215	3.09964	0.194655	13.4908	50.7402	3.7611	0.000467322	0	0	0	0
FTL_1451	28.4053	4.29032	22.0015	6.43676	13.1141	19.1998	9.52174	19.8497	2.08468	0.424766	11.1246	19.4722	1.75037	0.520738	0	0	0	1
FTL_1452	326.187	309.137	174.054	246.773	89.7802	48.1576	67.3802	86.9242	1.29006	0.918248	78.863	56.884	0.721302	0.418326	0	0	0	0
FTL_1453	826.189	761.569	481.312	545.24	204.158	202.633	274.583	248.87	0.906357	0.869705	321.413	181.029	0.563228	0.000389594	0	0	0	0
FTL_1458	29.3086	28.6305	15.2226	13.961	8.53318	11.9838	166.872	116.258	0.696691	0.152456	195.366	134.526	0.688582	0.0780773	0	0	0	0
FTL_1459	2.82723	3.65876	4.16783	4.80116	2.51532	3.41115	6.64531	11.3036	1.70099	0.920167	7.78627	14.1286	1.81456	0.618293	0	0	0	1
FTL_1460	8.07698	8.13178	1.73729	6.86155	0.931973	5.68609	7.292	7.79046	1.06836	1	8.5427	9.09111	1.0642	1	0	0	0	1
FTL_1461	89.1025	85.6577	76.0809	76.2104	70.9803	76.3413	118.014	143.525	1.21617	0.713218	138.19	222.188	1.60785	0.0130624	0	0	0	0
FTL_1462	4.42711	6.31288	1.90361	2.50614	4.08477	8.7246	8.52742	4.55965	0.534704	0.922293	9.99305	21.5602	2.15752	0.371725	0	0	0	0
FTL_1463	0.780256	0	1.00666	0	0	0	0.352311	0.664417	1.88588	1	0.409478	0	0	1	0	0	0	0
FTL_1464	8.99746	11.2715	14.0736	9.42664	4.76829	5.49686	39.8139	64.0091	1.60771	0.490403	46.6551	45.0883	0.966417	1	0	0	0	0
FTL_1465	0	0	0	0	16.1335	9.82177	0	0	NA	NA	0	2.51876	Inf	0.489101	0	0	0	0
FTL_1466	0.892859	0	2.30401	0	1.85398	0	0.704621	1.32883	1.88588	1	0.818956	1.84316	2.25062	0.985494	0	0	0	0
FTL_1467	0.780256	0	2.01332	0	1.08004	1.97715	0.352311	1.99325	5.65765	0.97188	0.409478	3.25557	7.95054	0.567034	0	0	0	0
FTL_1468	20.4836	18.0634	15.802	16.2528	10.3313	11.3171	76.4916	87.2892	1.14116	0.97001	89.5156	95.2141	1.06366	0.990235	0	0	0	0
FTL_1469	0	8.77895	0	0	16.1335	19.6435	0.294371	0	0	1	0.346957	5.09873	14.6956	0.240157	0	0	0	0
FTL_1470	0.892859	0.674108	2.30401	0	3.08997	0	0.998993	1.32883	1.33017	1	1.16591	3.68631	3.16174	0.880598	0	0	0	0
FTL_1471	0	0.576945	0	0	0.5289	0.645479	0.294371	0	0	1	0.346957	1.28999	3.718	1	0	0	0	0
FTL_1472	6.7747	7.67395	2.18618	2.87815	0	0	5.52577	1.51988	0.275054	0.803472	6.46096	0	0	0.119534	0	0	0	0
FTL_1473	18.3539	17.6066	9.36988	7.57452	1.76368	1.39931	110.481	71.3262	0.645598	0.196471	129.328	24.2649	0.187622	4.95708e-11	0	0	0	0
FTL_1474	26.1398	47.5484	30.6654	20.1858	8.22524	17.063	33.1733	33.1466	0.999195	1	38.9032	26.0446	0.669472	0.648153	0	0	0	0
FTL_1475	34.0036	37.5214	10.1244	26.658	18.7076	16.9387	35.0461	28.1221	0.802432	0.922293	41.0412	41.0347	0.99984	1	0	0	0	1
FTL_1476	14.1047	15.9708	9.09606	8.38261	3.25306	5.55892	49.7506	41.7925	0.840041	0.97188	58.286	37.5932	0.644978	0.277067	0	0	0	0
FTL_1477	14.7769	16.1763	1.90641	3.76475	7.15888	5.61657	18.0538	7.98151	0.442095	0.417692	21.152	19.0437	0.900326	1	0	0	0	0
FTL_1478	45.6355	54.4776	7.87097	9.46123	18.1746	15.0131	152.374	37.9971	0.249367	0.000125394	178.55	124.272	0.696006	0.317511	0	0	0	0
FTL_1479	29.4107	30.3487	22.9694	24.7416	15.8692	21.8762	90.6121	106.101	1.17094	0.920167	106.101	144.478	1.36171	0.268022	0	0	0	0
FTL_1480	3.03311	3.14832	1.46714	0.64384	1.31175	1.92125	6.05657	5.03302	0.831001	1	7.09235	7.12553	1.00468	1	0	0	0	0
FTL_1481	6.60271	8.20956	3.00593	6.59562	0.537511	2.62422	16.4661	14.061	0.853939	1	19.2922	7.24796	0.375694	0.186763	0	0	0	0
FTL_1482	12.7008	7.43045	6.1433	5.93104	6.37145	2.68164	25.7467	21.5607	0.837414	1	30.098	25.802	0.857265	1	0	0	0	0
FTL_1483	9.47836	7.64854	3.79418	1.66504	1.58308	3.58846	19.9313	10.7305	0.538373	0.717864	23.3244	14.9879	0.642582	0.607875	0	0	0	0
FTL_1484	7.08606	6.68745	4.57135	7.52284	0	1.49637	7.05556	6.935	0.982912	1	8.25827	2.64119	0.319823	0.46964	0	0	0	1
FTL_1485	3.71889	2.80765	5.75745	2.5266	3.60336	4.39762	3.58572	6.36185	1.77422	0.943914	4.19165	9.0299	2.15426	0.622809	0	0	0	0
FTL_1486	4.07248	6.14931	8.40682	11.0678	1.12746	2.75191	4.99964	12.8235	2.56488	0.526801	5.86392	3.93117	0.6704	0.94728	0	0	0	0
FTL_1487	11.096	14.2404	8.58837	11.3068	10.7502	12.1833	20.1098	22.5159	1.11965	1	23.5464	37.2872	1.58356	0.418326	0	0	0	0
FTL_1488	5.00525	6.29956	2.15355	5.67039	1.15527	9.86701	2.52879	3.89523	1.54035	1	2.96322	7.86234	2.65331	0.576185	0	0	0	0
FTL_1489	13.9097	12.5462	3.6487	4.20314	7.01382	7.06803	83.9621	33.9108	0.403882	0.0038114	98.2802	104.736	1.06569	0.985341	0	0	0	0
FTL_1490	27.2332	27.3472	16.1126	26.3036	10.1994	19.4125	90.1393	108.111	1.19938	1	105.532	129.241	1.22466	0.741145	0	0	0	0
FTL_1491	30.9577	22.9021	15.9722	17.8736	6.64043	8.628	65.9036	61.4597	0.93257	1	77.0939	45.8251	0.594407	0.121733	0	0	0	0
FTL_1492	6.22069	6.86354	4.32084	4.0632	4.96697	2.82905	14.3476	11.777	0.820834	1	16.801	19.6581	1.17006	0.977304	0	0	0	0
FTL_1493	4.97561	4.25683	2.56713	1.68984	3.44285	3.36176	13.5803	9.40162	0.692297	1	15.8851	25.8609	1.628	0.511742	0	0	0	0
FTL_1494	22.7656	28.6481	30.7749	27.6245	54.0302	53.1133	22.817	31.8178	1.39447	0.832869	26.7315	100.866	3.7733	4.22777e-07	0	0	0	1
FTL_1495	5.70847	4.9475	1.09076	1.79501	3.8034	4.64243	21.5769	8.26383	0.382994	0.285921	25.2468	34.154	1.35281	0.700067	0	0	0	0
FTL_1496	2.53765	2.43803	1.19019	0.783458	0.7981	1.16899	9.28998	5.03302	0.541768	0.95625	10.8745	9.64429	0.886869	1	0	0	0	0
FTL_1497	6.68701	8.4132	4.51797	2.70364	4.40667	4.03397	18.7005	11.5859	0.619551	0.874318	21.9085	25.6161	1.16923	0.968272	0	0	0	0
FTL_1498	24.2107	25.3159	9.61653	3.16509	6.44849	3.14701	15.3466	7.21732	0.470289	0.675453	17.9669	11.4874	0.639368	0.708912	0	0	0	0
FTL_1499	3.23349	2.81639	1.60406	0.844711	2.0652	0.420125	13.4644	8.7372	0.648909	0.97188	15.7601	13.2694	0.841961	1	0	0	0	0
FTL_1500	1.21408	0.916707	0	0	0	0	0.646682	0	0	1	0.756435	0.6756	0.893137	1	0	0	0	0
FTL_1502	0.655604	0.989814	1.69127	0	0.907281	1.38424	1.88211	4.17755	2.21961	0.95536	2.20678	11.1179	5.03806	0.139803	0	0	0	0
FTL_1503	2.97185	3.36509	9.58296	7.56971	8.43089	11.0435	9.46847	30.1068	3.17969	0.0454569	11.0964	58.2942	5.25341	5.1135e-06	0	0	0	0
FTL_1504	77.919	80.4136	26.6975	30.0043	23.5205	23.735	369.924	181.04	0.489399	1.55184e-07	433.202	273.175	0.630595	0.00228638	0	0	0	0
FTL_1505	8.85422	12.6258	2.53814	5.01228	7.14834	6.23186	16.3502	9.97476	0.610069	0.815418	19.1671	23.7117	1.2371	0.909511	0	0	0	0
FTL_1506	5.38465	2.03295	1.73729	2.28718	0	2.27443	1.99799	1.51988	0.760708	1	2.33183	1.3512	0.57946	1	0	0	0	1
FTL_1507	0	1.98877	3.40023	0	0	0	0.294371	0.664417	2.25707	1	0.346957	0	0	1	0	0	0	1
FTL_1509	4.05967	2.29886	14.4053	6.89632	2.81008	8.57311	2.58673	20.2318	7.8214	0.00712162	3.02574	13.0835	4.32407	0.124891	0	0	0	1
FTL_1510	6.29125	6.33219	15.4565	18.8227	3.93853	4.04822	16.2297	65.355	4.02688	7.75855e-05	19.0078	24.3873	1.28302	0.856238	0	0	0	0
FTL_1511	18.4451	16.6486	47.0676	46.3039	19.7001	19.3035	37.2179	139.721	3.75414	2.18393e-09	43.5606	104.797	2.40578	0.000531931	0	0	0	0
FTL_1512	2.2192	0.837673	2.14709	0.942231	1.15181	1.40577	2.99698	2.84872	0.95053	1	3.49774	7.80113	2.23033	0.648153	0	0	0	1
FTL_1513	4.56918	3.1044	0.589398	1.55191	0.316183	2.31544	6.17245	2.37535	0.384831	0.872366	7.21739	4.66799	0.646769	0.893363	0	0	0	0
FTL_1514	1.51043	0	0	0	2.09158	0	0.646682	0	0	1	0.756435	1.90437	2.51756	0.979298	0	0	0	0
FTL_1515	2.83785	0	0	0	0.654758	0.799038	1.40924	0.855466	0.60704	1	1.63791	1.28999	0.78758	1	0	0	0	0
FTL_1516	1.70376	1.28632	0	1.447	1.76885	0.719561	1.29336	0.855466	0.661427	1	1.51287	2.51876	1.66489	1	0	0	0	0
FTL_1517	2.31826	1.75094	0	7.88168	1.6058	3.91786	0.646682	1.71093	2.64571	1	0.756435	1.96559	2.59849	0.979298	0	0	0	1
FTL_1520	35.1115	38.8789	26.1731	14.5782	16.2007	23.0667	37.5748	29.0603	0.773398	0.962812	44.0045	43.9207	0.998097	1	0	0	0	0
FTL_1521	21.7067	19.5179	10.4985	10.8404	4.96935	4.17857	97.6004	68.1039	0.697783	0.346845	114.228	52.3997	0.458729	0.00230278	0	0	0	0
FTL_1522	12.4212	10.8971	13.4235	15.9621	8.13019	16.728	32.4547	54.7158	1.68591	0.306386	37.9812	80.3442	2.11537	0.317511	0	0	0	0
FTL_1523	13.2982	17.125	18.1623	15.9407	6.2248	8.25829	31.4071	50.1476	1.5967	0.398645	36.8214	33.7233	0.91586	0.985341	0	0	0	0
FTL_1524	4.09276	3.56488	3.24863	8.01918	1.52489	1.32945	10.9936	26.2201	2.38504	0.255503	12.8594	10.3811	0.807277	0.982892	0	0	0	0
FTL_1525	13.6872	9.81656	5.29733	4.64937	0.947252	2.89017	16.8717	11.4946	0.681299	0.922982	19.7298	7.80113	0.395398	0.229404	0	0	0	0
FTL_1526	39.0947	40.277	36.735	18.1359	12.3166	15.0205	11.9346	11.1125	0.931117	1	13.9628	8.96869	0.642328	0.787414	0	0	0	0
FTL_1527	44.5765	44.0036	25.7994	27.6576	9.49036	10.3771	122.184	102.679	0.840367	0.801918	143.041	67.4488	0.471534	0.000870772	0	0	0	0
FTL_1528	6.12015	6.07896	5.4012	7.1108	1.56018	4.08064	15.4045	24.3181	1.57864	0.765547	18.0294	15.6635	0.868774	0.99158	0	0	0	0
FTL_1529	3.55932	2.68707	2.29582	0	2.46319	1.00209	5.17346	4.65092	0.898996	1	6.05148	5.71311	0.944085	1	0	0	0	0
FTL_1531	19.4952	22.4042	10.8838	14.8229	3.01999	4.42334	58.2154	45.7875	0.786519	0.772065	68.1822	25.7385	0.377496	0.00315716	0	0	0	0
FTL_1532	14.4012	10.8729	5.8066	7.64451	6.85289	6.08224	16.1671	11.4946	0.710992	0.970589	18.9109	17.323	0.916033	1	0	0	0	1
FTL_1533	149.772	119.559	107.72	85.0893	92.4582	63.3606	22.4021	20.0408	0.894594	1	26.2251	45.9498	1.75213	0.200739	0	0	0	0
FTL_1534	17.2738	20.1051	13.9283	12.2246	4.98124	6.68719	27.4018	21.3696	0.779864	0.990798	32.0891	33.5396	1.0452	1	0	0	0	0
FTL_1535	22.4085	27.3891	11.0121	19.0282	7.75355	9.91378	36.9328	31.1619	0.843744	1	43.2824	35.0133	0.808949	0.773142	0	0	0	0
FTL_1536	35.6531	37.0253	8.6313	11.3633	0	3.76576	14.2896	11.6857	0.817775	1	16.7384	6.57236	0.39265	0.268414	0	0	0	1
FTL_1537	73.2083	71.0892	29.3345	30.4732	7.1306	11.4048	308.398	182.469	0.591666	0.000587929	361.038	96.6855	0.267799	6.6827e-17	0	0	0	0
FTL_1538	94.9828	109.373	46.7708	46.1811	40.7716	19.1196	31.2818	51.0944	1.63336	0.301722	36.6277	52.4609	1.43228	0.461542	0	0	0	0
FTL_1539	12.7534	10.8094	11.5432	10.6378	4.95389	4.34606	40.3307	53.7605	1.33299	0.731831	47.1834	35.1991	0.746007	0.657085	0	0	0	0
FTL_1540	11.1416	11.7808	14.3855	11.3633	0	7.53153	4.52677	9.1193	2.01452	0.867674	5.29505	3.99239	0.753985	1	0	0	0	1
FTL_1541	16.7936	11.6212	7.82269	13.4676	3.22807	6.30385	24.2795	24.7002	1.01733	1	28.3976	21.991	0.774396	0.824371	0	0	0	1
FTL_1542	26.7528	26.9703	5.90206	5.0805	2.92261	4.60785	115.191	34.0021	0.295181	4.01865e-06	134.88	43.3676	0.321528	9.06059e-07	1	1	0	1
FTL_1543	16.0831	12.5463	6.22415	3.64188	7.41989	8.15033	24.6898	12.9148	0.52308	0.591156	28.8696	29.486	1.02135	1	0	0	0	0
FTL_1544	24.1032	22.2807	5.07629	15.8722	24.1682	16.2028	37.0394	30.4062	0.820915	1	43.3387	71.2598	1.64425	0.319196	0	0	0	0
FTL_1545	19.7581	21.6307	25.494	28.5289	1.36763	6.67591	19.8154	37.5237	1.89367	0.333609	23.1994	11.6711	0.503077	0.333123	0	0	0	0
FTL_1546	14.6314	16.7587	25.3824	29.9891	3.14225	3.83512	26.9915	63.2619	2.34377	0.0234652	31.6171	18.5518	0.586764	0.392436	0	0	0	0
FTL_1547	50.9406	49.2924	22.4198	19.2497	19.1388	25.0207	253.657	146.647	0.578132	0.00169516	296.957	253.143	0.852458	0.513063	0	0	0	0
FTL_1548	15.6122	16.8373	8.63138	3.7878	5.01617	4.70935	23.1694	14.6257	0.631251	0.811877	27.141	17.2006	0.633749	0.56428	0	0	0	1
FTL_1549	3.84413	3.54684	1.10192	0.725349	0.591125	1.80371	6.70325	7.98151	1.19069	1	7.84879	7.73991	0.986129	1	0	0	0	0
FTL_1550	12.9817	10.2459	8.3734	3.00648	6.94206	2.99033	14.5214	12.9148	0.889361	1	16.9885	14.4982	0.853409	1	0	0	0	1
FTL_1551	5.77755	0	0	4.91207	0	0	1.88211	3.89523	2.06961	1	2.20678	2.0268	0.91844	1	0	0	0	1
FTL_1552	14.2441	12.2252	9.81493	8.61437	2.56511	4.11972	52.6224	51.8586	0.985485	1	61.59	28.5633	0.463765	0.0297162	0	0	0	0
FTL_1553	71.8748	72.0814	39.4125	49.5288	20.9026	26.0992	159.701	145.427	0.910622	0.962812	186.983	122.487	0.655072	0.0459273	0	0	0	0
FTL_1554	70.1848	60.4994	51.3681	64.2458	17.9117	21.0205	102.185	125.959	1.23266	0.731831	119.585	72.178	0.603568	0.0519031	0	0	0	0
FTL_1555	11.9219	2.25061	1.92338	2.53217	1.0318	0	5.64165	3.03977	0.538808	1	6.586	1.28999	0.195868	0.414031	0	0	0	0
FTL_1556	7.29647	3.97809	5.75164	2.06513	4.20746	6.16242	10.8151	12.0593	1.11504	1	12.6375	22.7278	1.79844	0.431808	0	0	0	0
FTL_1557	0.697211	1.05273	3.59791	2.36836	0.482525	1.17779	1.58774	4.3686	2.75147	0.904787	1.85983	1.96559	1.05686	1	0	0	0	1
FTL_1558	3.10128	1.56103	1.3339	8.78053	2.14671	1.74646	2.29236	6.46163	2.81877	0.904787	2.67878	3.19436	1.19247	1	0	0	0	1
FTL_1566	3.20513	2.41971	2.4809	4.35488	1.33088	1.62428	4.58471	7.79046	1.69923	0.990798	5.35757	9.76671	1.82298	0.723708	0	0	0	0
FTL_1567	1.38457	1.0452	0.446477	0	0.718538	0.877015	2.58673	0.664417	0.256856	1	3.02574	5.22116	1.72558	0.909511	0	0	0	0
FTL_1568	0.464542	1.05207	0	0.788905	0.32146	0	1.23542	1.51988	1.23025	1	1.45035	1.84316	1.27084	1	1	0	0	0
FTL_1569	9.47917	3.85348	8.46648	8.66934	3.53255	4.31122	7.22938	11.968	1.65547	0.90296	8.44583	10.3811	1.22914	0.992114	0	0	0	0
FTL_1570	4.27401	2.48184	3.39252	2.79145	1.13745	1.94366	7.81812	9.59267	1.22698	1	9.13974	8.47673	0.927458	1	0	0	0	1
FTL_1571	16.9457	14.8124	20.7084	24.9911	12.3434	17.3252	27.3391	57.6558	2.10891	0.0612516	31.9922	56.8818	1.77799	0.137384	0	0	0	0
FTL_1572	0.729167	1.10099	0.940719	0	0	0.615889	0.941053	0.664417	0.706035	1	1.10339	0.6756	0.612294	1	0	0	0	0
FTL_1573	4.10615	1.03332	0	2.32468	0.473626	0.578034	3.34929	1.71093	0.510834	1	3.90722	1.28999	0.330155	0.808779	0	0	0	0
FTL_1574	3.91894	0	0	6.6606	0	0	1.05693	1.71093	1.61877	1	1.22843	0	0	0.975923	0	0	0	0
FTL_1575	2.1039	0.794146	0.678504	0.893265	0	0.888481	2.3503	1.51988	0.646677	1	2.7413	1.3512	0.492904	0.985341	0	0	0	0
FTL_1576	5.6336	5.82763	5.38226	3.89723	5.34154	2.99562	21.0508	28.969	1.37615	0.878011	24.6498	43.4945	1.7645	0.664745	0	0	0	0
FTL_1577	59.1952	59.6142	44.5897	20.9655	39.2974	33.3478	20.1098	24.6917	1.22785	0.990798	23.5464	48.2849	2.05063	0.220878	0	0	0	1
FTL_1578	18.5461	21.0113	14.9669	11.8225	12.8464	11.7536	8.58536	12.9148	1.50428	0.920167	10.0556	22.5441	2.24196	0.240157	0	0	0	1
FTL_1579	140.553	115.845	49.9054	43.801	7.58533	12.525	147.747	80.4455	0.544481	0.0121055	172.883	28.6858	0.165926	2.22057e-15	0	0	0	1
FTL_1580	15.5803	11.7618	6.28061	3.30742	10.1077	10.6917	21.3405	10.7305	0.502821	0.609195	24.9624	37.9015	1.51835	0.46548	0	0	0	0
FTL_1581	1.08792	4.51717	4.21026	1.84763	1.1293	1.83773	4.88376	8.54615	1.74991	0.931397	5.73888	5.15994	0.899121	1	0	0	0	0
FTL_1582	4.77183	6.6898	4.83607	8.10319	1.65093	2.30291	13.2906	19.9495	1.50102	0.920167	15.5725	10.9955	0.706082	0.818388	0	0	0	0
FTL_1583	6.0835	6.6797	6.41995	9.86067	2.29599	0.700609	19.9359	32.1086	1.61059	0.666782	23.3588	17.0781	0.731122	0.795289	0	0	0	0
FTL_1584	3.69086	3.62208	4.28469	3.7606	1.53235	1.87031	7.70225	14.6257	1.89889	0.675453	9.0147	9.09111	1.00848	1	0	0	0	0
FTL_1585	9.97164	8.01815	6.15101	9.57028	2.84975	3.11225	31.9239	38.3792	1.20221	1	37.3498	24.4485	0.654583	0.493693	0	0	0	0
FTL_1586	2.29939	2.60384	1.48313	1.95257	0.795627	0	3.82215	3.70418	0.969135	1	4.47609	1.84316	0.411778	0.844348	0	0	0	0
FTL_1587	3.7009	2.44463	2.38698	1.57125	0	0	5.2314	5.22407	0.998599	1	6.114	0	0	0.139803	0	0	0	0
FTL_1588	0.518628	0.391525	0	0.880781	0	0	0.998993	1.71093	1.71266	1	1.16591	0	0	0.979298	0	0	0	0
FTL_1589	0	1.42718	0	1.07023	0.872187	1.06447	1.17749	0.855466	0.726519	1	1.38783	2.57997	1.859	1	0	0	0	0
FTL_1590	7.66933	5.79004	8.99477	22.4994	13.0282	12.3667	8.05456	26.1288	3.24398	0.546899	9.42418	36.5503	3.87836	0.00309753	0	0	0	0
FTL_1591	114.047	118.213	78.0309	92.4073	30.844	35.6917	303.007	307.29	1.01414	1	354.84	199.027	0.560894	0.000185689	0	0	0	0
FTL_1592	110.472	97.3155	93.4562	72.9881	59.4818	72.5836	70.6715	85.4785	1.20952	0.791231	82.7077	108.298	1.3094	0.432371	0	0	0	0
FTL_1593	103.263	130.313	58.4202	48.0696	59.741	59.751	67.2157	55.5627	0.826633	0.920346	78.7441	91.6524	1.16393	0.802224	0	0	0	0
FTL_1594	21.875	24.5696	5.50607	12.6855	15.1379	17.5744	35.2246	27.74	0.787519	0.904787	41.2632	61.4296	1.48873	0.337631	0	0	0	0
FTL_1595	7.96562	7.73168	2.93594	0.966308	1.57499	2.88337	12.4075	11.5859	0.933782	1	14.5317	15.1125	1.03997	1	0	0	0	0
FTL_1596	9.95482	6.6797	5.70662	4.226	0.573998	1.16768	25.5729	23.3629	0.913579	1	29.9104	5.22116	0.17456	0.00260741	0	0	0	0
FTL_1597	9.86218	7.23476	10.2114	8.01896	1.53766	2.69805	51.0299	73.8926	1.44802	0.371493	59.6959	27.3346	0.457897	0.0306465	0	0	0	0
FTL_1598	25.7461	20.578	15.0686	18.736	8.08356	15.8965	87.6637	97.5548	1.11283	1	102.597	104.731	1.02081	1	0	0	0	0
FTL_1599	16.2236	4.08392	4.65389	9.19042	3.74488	12.1841	7.81812	11.6857	1.49469	1	9.13974	12.2855	1.34418	0.906714	0	0	0	1
FTL_1600	1.39363	2.45483	0	0.788905	1.28584	0.784694	3.46984	1.71093	0.493086	1	4.06661	3.80874	0.936589	1	0	0	0	0
FTL_1601	31.3783	42.6471	24.296	14.9269	9.55798	26.5072	32.165	36.1864	1.12502	1	37.6685	42.3224	1.12355	0.990235	0	0	0	0
FTL_1602	65.2468	56.1054	54.6226	44.0277	37.6744	41.2384	113.883	145.983	1.28186	0.424829	133.264	180.292	1.35289	0.206199	0	0	0	0
FTL_1603	107.756	129.667	77.3607	47.5286	60.867	121.453	26.9915	35.5219	1.31604	0.891267	31.6171	68.3692	2.16242	0.0193142	0	0	0	1
FTL_1604	23.5215	15.2708	13.3503	8.78796	19.5321	13.5089	34.0957	34.9488	1.02502	1	39.8691	79.6753	1.99842	0.0829881	0	0	0	0
FTL_1605	24.1803	31.5574	12.159	13.9196	13.0454	10.7302	53.9297	38.4704	0.713344	0.603879	63.206	55.7165	0.881507	0.891947	0	0	0	0
FTL_1606	69.4428	51.8386	30.1997	18.554	32.9414	38.2249	59.4368	36.6597	0.616785	0.384433	69.5295	84.4022	1.21391	0.694065	1	0	0	0
FTL_1607	43.3316	48.0072	7.4622	34.3845	22.0171	26.8549	16.8184	11.8767	0.706175	0.917991	19.7017	30.3453	1.54024	0.561123	0	0	0	0
FTL_1608	60.7606	31.7886	66.4599	31.8167	51.8582	31.6131	17.0502	19.1853	1.12523	1	19.9517	34.0316	1.70569	0.337323	0	0	0	1
FTL_1609	8.78516	6.46986	4.97454	4.00222	4.59591	4.34304	26.9242	22.034	0.818373	1	31.4858	36.4891	1.15891	0.905357	0	0	0	0
FTL_1610	34.4331	27.8509	3.17268	2.50614	5.44635	7.06277	50.8561	13.4879	0.265217	0.00261403	59.5083	24.5097	0.411871	0.0139517	0	0	0	0
FTL_1611	22.6522	18.1063	9.16702	16.5943	11.9868	8.62803	40.1522	36.8593	0.917989	1	46.9615	54.1204	1.15244	0.872545	0	0	0	0
FTL_1612	6.07255	5.00112	6.40933	0.937559	4.96642	2.33133	8.93767	7.49964	0.839104	1	10.4651	15.1738	1.44995	0.787414	0	0	0	1
FTL_1613	6.65397	5.27415	3.43307	6.77956	1.84167	6.74361	15.4624	17.1008	1.10596	1	18.0919	29.3614	1.6229	0.532682	0	0	0	0
FTL_1614	7.96072	6.97094	6.98232	4.32582	4.18633	5.91648	18.2856	21.1786	1.15821	1	21.4021	32.3721	1.51257	0.560383	0	0	0	0
FTL_1615	10.811	10.1311	13.4641	8.2298	9.28646	8.50092	22.1077	33.2379	1.50345	0.666782	25.8782	41.7103	1.61179	0.342794	0	0	0	0
FTL_1616	20.7422	19.1169	10.8879	8.19095	2.83697	5.29601	63.3842	41.0283	0.647296	0.437624	74.1993	30.5289	0.411445	0.00449763	0	0	0	0
FTL_1617	23.811	24.0819	9.83948	12.1688	2.07937	4.29518	77.2056	48.4452	0.627483	0.221183	90.4033	25.3078	0.279943	8.3906e-06	0	0	0	0
FTL_1618	0.878768	1.9904	0	0	1.21647	0	1.23542	0	0	1	1.45035	1.22877	0.847224	1	0	0	0	0
FTL_1619	1.20571	0.45512	0	0	1.2516	1.01836	1.88211	0	0	0.983954	2.20678	3.19436	1.44752	1	0	0	0	0
FTL_1620	1.22746	3.70726	0	0	0	0	4.00065	0	0	0.556255	4.69801	0.6756	0.143806	0.473969	0	0	0	0
FTL_1621	6.92548	6.45785	6.30512	2.42108	0.98653	1.54821	26.2822	24.783	0.942957	1	30.7638	16.8922	0.549096	0.315056	0	0	0	0
FTL_1622	4.88825	4.18209	6.30512	8.30083	2.02943	1.92659	10.5833	23.4627	2.21694	0.346845	12.3874	12.8999	1.04137	1	0	0	0	0
FTL_1623	1.98348	3.29413	4.60528	5.38929	1.3725	0.670078	5.29401	12.8235	2.42226	0.577688	6.21088	4.42313	0.712159	0.985341	0	0	0	0
FTL_1624	7.40789	5.33795	0.868649	8.57696	6.98981	3.69697	14.227	14.1608	0.995348	1	16.6416	27.2144	1.63532	0.607875	0	0	0	0
FTL_1625	0.753847	1.7074	0	0	1.04347	3.82043	1.23542	0	0	1	1.45035	5.28237	3.64214	0.599903	0	0	0	0
FTL_1626	12.8685	9.73964	33.3728	0	8.95143	0	16.3455	8.26383	0.505571	0.667434	19.1328	24.2649	1.26823	0.856238	0	0	0	0
FTL_1627	29.0222	27.8509	4.44175	7.51842	18.041	14.1255	45.6873	15.8632	0.347213	0.0257971	53.4912	64.0096	1.19664	0.787414	0	0	0	0
FTL_1628	0.65229	2.46223	0.841503	2.21571	0	0	1.82417	2.37535	1.30215	1	2.14426	0	0	0.723708	0	0	0	0
FTL_1629	2.66351	1.17285	0.286279	0.376893	0.460724	0.374905	6.87707	1.51988	0.221007	0.607952	8.03635	3.19436	0.397489	0.625411	0	0	0	0
FTL_1630	18.6922	19.6813	8.24896	6.68304	15.6583	12.4637	29.2839	17.4744	0.596725	0.649587	34.2958	48.5297	1.41503	0.505125	0	0	0	0
FTL_1631	0.400981	0.302701	0.517227	0	0	0.677317	0.998993	1.99325	1.99526	1	1.16591	1.3512	1.15892	1	0	0	0	1
FTL_1632	0	8.40788	0	0	0	4.70331	0.588743	0	0	1	0.693914	1.3512	1.94721	1	0	0	0	1
FTL_1633	0.637357	0.481171	1.64446	0	0.882174	0.538329	0.646682	1.32883	2.05485	1	0.756435	1.90437	2.51756	0.979298	0	0	0	1
FTL_1634	5.48947	5.73789	4.35752	5.01967	4.38299	3.92302	10.231	11.968	1.16978	1	11.9779	16.6474	1.38984	0.829523	1	0	0	0
FTL_1635	1.57162	1.71362	0.900889	0.88953	0.241641	0.147475	6.99762	7.79046	1.1133	1	8.19574	1.90437	0.232361	0.349403	0	0	0	0
FTL_1636	0	18.4842	0	20.8435	0	0	0.588743	2.5664	4.35912	1	0.693914	0	0	1	0	0	0	1
FTL_1637	16.4402	12.4107	14.4823	12.2569	3.05213	5.75719	28.3961	36.1864	1.27434	0.914783	33.2206	18.919	0.569497	0.324957	0	0	0	0
FTL_1638	8.78863	8.16619	5.23299	9.18579	5.14661	3.42609	11.7608	14.3434	1.21959	1	13.7752	12.7774	0.927566	1	0	0	0	0
FTL_1639	3.69718	4.65194	1.58985	2.09307	1.27932	1.04091	6.58737	5.88848	0.893904	1	7.72375	3.86996	0.501047	0.740625	0	0	0	1
FTL_1640	4.62165	3.29494	4.96752	5.23188	6.3956	6.28846	13.4018	24.2183	1.80709	0.490403	15.6632	43.6147	2.78453	0.0111905	0	0	0	0
FTL_1641	0	8.78051	0	0	2.68526	0	2.47085	3.9865	1.61341	1	2.9007	3.86996	1.33415	1	0	0	0	0
FTL_1642	24.9027	9.4126	80.5312	10.6021	25.9206	10.5307	3.64366	12.7237	3.49201	0.460179	4.25417	7.0031	1.64617	0.849023	0	0	0	0
FTL_1643	16.3571	17.3637	15.8231	11.7177	7.42728	12.0875	27.2765	25.1736	0.922903	1	31.8953	59.0333	1.85084	0.0868888	0	0	0	0
FTL_1644	18.6922	10.3977	6.34536	7.51842	14.9775	12.4637	55.981	66.9576	1.19608	0.904787	65.566	81.1444	1.2376	0.740625	0	0	0	0
FTL_1645	2.64578	2.74624	4.26584	4.49286	1.37305	2.23452	6.99762	16.3366	2.33459	0.457937	8.19574	9.09111	1.10925	1	0	0	0	0
FTL_1646	7.33046	7.9941	3.15256	1.38347	2.81865	2.75191	8.23305	3.70418	0.449916	0.872587	9.64609	7.80113	0.808734	0.992114	0	0	0	1
FTL_1647	1.33478	0.755708	1.72168	0.566657	0.461798	0	2.29236	3.51313	1.53254	1	2.67878	1.90437	0.710909	1	0	0	0	0
FTL_1648	1.1096	0.837673	1.43139	0	0	0.468589	1.64567	1.32883	0.807471	1	1.92235	0.6756	0.351445	0.985341	0	0	0	0
FTL_1653	5.38602	0	0	4.57875	0	0	0.704621	0.855466	1.21408	1	0.818956	0	0	1	0	0	0	0
FTL_1654	0.315721	0.714998	0.814461	0	0.218459	0	1.23542	1.32883	1.07561	1	1.45035	0.614386	0.423612	1	0	0	0	0
FTL_1655	0.791345	0.597449	1.02097	1.34413	0	2.00525	0.646682	1.51988	2.35028	1	0.756435	2.0268	2.67941	0.985341	0	0	0	0
FTL_1656	8.59529	6.11388	3.83736	3.36798	2.63037	3.21067	34.0377	23.0806	0.678088	0.763352	39.8066	29.6697	0.745345	0.694116	0	0	0	0
FTL_1657	18.0889	13.0203	14.6511	9.28703	6.69519	4.97407	30.0417	33.9023	1.12851	1	35.143	26.2917	0.748135	0.739767	0	0	0	0
FTL_1658	25.4646	20.1273	28.5945	24.4186	11.8156	14.9278	63.6113	99.6308	1.56625	0.128174	74.4151	86.429	1.16145	0.801789	0	0	0	0
FTL_1659	12.381	12.4614	5.323	5.35894	3.52742	7.17588	39.5728	23.745	0.600032	0.488732	46.3363	36.5481	0.788758	0.721322	0	0	0	0
FTL_1660	14.8249	10.6033	10.0666	11.9276	5.94024	3.9543	15.6362	20.4229	1.30613	0.990798	18.2795	14.6206	0.799836	0.960688	0	0	0	0
FTL_1661	11.012	7.30518	6.88671	6.79988	1.38539	1.69095	22.5133	24.6004	1.09271	1	26.3158	12.8999	0.490194	0.28756	0	0	0	0
FTL_1662	7.02867	5.81118	3.02199	7.95704	1.85274	1.69604	14.4634	17.4829	1.20877	1	16.926	10.9343	0.646004	0.730169	0	0	0	0
FTL_1663	25.6905	22.7063	13.7419	5.32104	3.03547	4.76316	30.3987	20.9875	0.690408	0.876942	35.5868	12.2243	0.343505	0.0313537	0	0	0	0
FTL_1664	36.1894	28.7694	26.4376	26.6481	3.54561	7.84386	78.8419	89.6646	1.13727	0.970589	92.2569	33.7845	0.3662	0.000319171	0	0	0	0
FTL_1665	15.4237	13.4354	14.5402	18.135	1.2316	6.51357	20.7564	31.7265	1.52851	0.713218	24.3028	13.1447	0.540872	0.371725	1	0	0	0
FTL_1666	12.6012	10.1191	8.64467	6.3733	5.37943	5.20772	63.9636	61.5425	0.962149	1	74.8246	67.3876	0.900608	0.947249	0	0	0	0
FTL_1667	17.8546	15.1223	6.74081	3.69767	2.41074	6.25254	29.752	14.908	0.501075	0.457872	34.8304	19.6559	0.564331	0.28453	0	0	0	0
FTL_1668	26.8801	28.0354	14.0264	19.8598	10.5059	12.3036	107.961	95.2793	0.882531	0.906847	126.434	102.584	0.811368	0.543375	0	0	0	0
FTL_1669	8.72019	6.58284	2.44523	5.79456	3.14819	2.24146	14.8737	14.061	0.945364	1	17.398	14.6818	0.843878	0.999123	0	0	0	0
FTL_1670	9.21057	9.56236	13.3712	15.6475	2.39099	5.83541	7.05556	15.8632	2.24833	0.521532	8.25827	7.86234	0.952057	1	0	1	0	0
FTL_1671	15.9609	11.6182	8.45525	10.1636	3.15536	3.85135	38.5645	36.0951	0.935967	1	45.1017	23.9566	0.531168	0.163485	0	0	0	0
FTL_1672	7.68632	5.88858	6.95397	6.6228	0.952458	1.06572	46.619	64.682	1.38746	0.542565	54.5258	18.121	0.332338	0.00382514	0	0	0	0
FTL_1673	17.3363	14.4891	11.1805	9.98818	5.35518	9.41236	39.6261	36.3774	0.918017	1	46.3645	40.9712	0.883678	0.933679	0	0	0	0
FTL_1674	1.75754	0	2.26763	1.49269	0	0	1.3513	2.1843	1.61644	1	1.57539	1.22877	0.779979	1	0	0	0	1
FTL_1678	47.3051	51.2372	53.0603	60.0754	61.4828	58.0184	93.5558	148.94	1.59199	0.0612516	109.57	282.511	2.57835	7.11079e-09	0	0	0	0
FTL_1679	0	1.98877	0	0	0	0	0.294371	0	0	1	0.346957	0.614386	1.77078	1	0	0	0	0
FTL_1680	1.47769	1.67341	0.953207	1.25492	1.0227	0.624063	1.58774	1.51988	0.957265	1	1.85983	1.90437	1.02395	1	0	0	0	0
FTL_1681	16.7246	12.9971	2.53814	4.1769	5.78675	7.06277	29.1007	10.6392	0.365599	0.134017	34.0396	30.2841	0.889672	0.985494	0	0	0	0
FTL_1682	5.36443	0	0	0	0	0	0.998993	0	0	1	1.16591	0.614386	0.526957	1	0	0	0	1
FTL_1683	15.6799	16.2751	7.22297	5.70552	3.48729	3.07414	45.2192	26.5937	0.588107	0.398645	52.9566	21.7461	0.41064	0.0220531	0	0	0	0
FTL_1684	14.8348	12.8958	9.85794	3.05369	2.48861	2.27805	24.3422	16.9013	0.69432	0.990798	28.4945	10.2587	0.360023	0.079203	0	0	0	0
FTL_1685	2.3714	3.06881	4.80664	7.4786	7.03234	2.57501	5.99863	21.8515	3.64275	0.242492	7.02983	24.512	3.48685	0.414031	0	0	0	0
FTL_1686	5.75661	5.21583	2.97137	1.95594	0	3.89027	4.17446	4.84197	1.1599	1	4.88557	4.0536	0.829709	1	0	0	0	0
FTL_1687	44.2711	46.7896	6.34536	5.84766	12.5947	9.97097	73.1517	18.0475	0.246714	5.88188e-05	85.6771	44.7822	0.522686	0.031067	0	0	0	0
FTL_1689	8.22147	8.92196	5.96561	5.2359	5.33376	3.47192	14.4055	11.968	0.830795	1	16.8635	17.9374	1.06368	1	0	0	0	0
FTL_1690	5.50561	4.15625	0	0.779153	2.85737	4.26247	7.76018	0.855466	0.110238	0.304538	9.07722	14.9879	1.65115	0.694065	0	0	0	0
FTL_1691	12.9473	0	0	0	0	21.9015	1.58774	0.855466	0.538796	1	1.85983	7.98477	4.29329	0.657085	0	0	0	1
FTL_1692	43.9004	45.2325	15.4721	6.7898	13.8334	43.8582	10.5833	5.03302	0.47556	0.856881	12.3874	18.2434	1.47274	0.772556	0	0	0	0
FTL_1693	4.90985	2.78044	1.584	0	8.4974	1.03691	3.29135	0.664417	0.201868	0.962812	3.8447	10.6282	2.76438	0.657021	0	0	0	1
FTL_1694	10.1323	6.37397	0.871284	1.14706	0.467401	0.285245	17.9286	13.9613	0.778715	1	20.9583	28.2573	1.34826	0.731206	0	0	0	0
FTL_1695	3.3288	4.18836	2.86279	3.76892	1.53574	1.40577	5.35195	7.40837	1.38424	1	6.2734	4.48434	0.714819	0.985341	0	0	0	0
FTL_1696	0	5.14898	14.6708	0	3.14807	0	1.17749	4.65092	3.94987	0.974279	1.38783	2.45754	1.77078	1	0	0	0	1
FTL_1697	0	0	0	0	0	0	0	1.71093	Inf	0.971986	0	0.614386	Inf	1	0	0	0	0
FTL_1698	0	3.89031	0	0	0	0	0.588743	0	0	1	0.693914	0	0	1	0	0	0	0
FTL_1699	5.51152	3.7987	3.7089	4.06903	2.15544	1.8214	20.6938	21.2784	1.02825	1	24.2059	29.6697	1.22572	0.872545	0	0	0	0
FTL_1700	9.24226	10.7641	9.19601	15.6939	3.47151	3.79124	29.4624	54.4335	1.84756	0.268928	34.5178	24.4485	0.708288	0.624125	0	0	0	0
FTL_1701	85.0988	63.9204	48.8479	54.1933	29.4433	26.2335	145.209	151.025	1.04005	1	169.851	132.993	0.782999	0.398068	0	0	0	0
FTL_1702	67.249	59.4254	17.7467	18.1719	6.87571	21.9463	77.1383	51.8586	0.67228	0.400564	90.272	50.4296	0.558641	0.134356	0	0	0	1
FTL_1703	30.9248	27.3692	17.5366	19.0131	12.1744	17.5617	87.6011	75.421	0.860959	0.92305	102.5	108.665	1.06014	1	0	0	0	0
FTL_1704	8.58144	4.85901	3.69036	4.85844	2.96954	1.20804	8.11249	8.64593	1.06575	1	9.4867	8.96869	0.945396	1	0	0	0	0
FTL_1705	14.234	16.1168	15.9227	15.2904	2.00982	5.51978	79.0924	113.692	1.43746	0.255503	92.6444	43.3653	0.468083	0.0961204	0	0	0	0
FTL_1706	10.4358	6.6667	10.357	6.81758	1.1112	2.03417	10.4049	19.1853	1.84388	0.58759	12.1655	5.77433	0.474649	0.576185	0	0	0	0
FTL_1707	52.5061	31.7792	40.8174	17.9123	36.4942	17.7771	6.46682	5.88848	0.910568	1	7.56435	10.6282	1.40504	0.943908	0	0	0	1
FTL_1708	12.5299	9.86098	9.28408	9.50654	7.37844	8.33054	34.6891	44.7325	1.28953	0.824417	40.5974	65.0525	1.60238	0.208004	0	0	0	0
FTL_1709	22.1036	9.66229	15.0122	19.7638	23.3545	23.5856	12.8131	22.5074	1.7566	0.52759	14.9693	53.2589	3.55788	0.000427304	0	0	0	0
FTL_1710	54.771	37.8198	31.0212	45.3778	28.1978	24.259	56.4931	73.7101	1.30476	0.678586	66.0599	78.6302	1.19029	0.723708	0	0	0	1
FTL_1711	0.962297	0.726546	0	0	0	0	0.646682	0.664417	1.02742	1	0.756435	0	0	1	0	0	0	0
FTL_1712	1.77023	1.78189	0	0	0	0	21.162	11.3036	0.534146	0.612189	24.7404	20.8234	0.841675	0.947249	0	0	0	0
FTL_1713	30.9898	26.3656	10.7871	10.8599	14.6371	18.2801	59.0892	30.9623	0.523993	0.155497	69.1544	71.8697	1.03926	1	0	0	0	0
FTL_1714	531.958	558.169	169.273	190.394	132.581	178.168	1849.73	857.728	0.463703	4.67873e-10	2166.14	1188.87	0.548843	1.66758e-05	0	0	0	0
FTL_1715	610.482	753.997	113.358	161.675	141.893	169.948	229.937	98.1195	0.426724	0.00190366	269.397	178.453	0.662418	0.203034	0	0	0	0
FTL_1716	7.65584	6.93735	0	5.20354	3.18048	3.88071	7.64431	2.37535	0.310734	0.663264	8.95218	5.09873	0.569552	0.794682	0	0	0	0
FTL_1717	16.3333	9.77942	3.6328	7.65225	5.45669	4.757	18.9855	10.1658	0.53545	0.618367	22.1867	16.6474	0.750332	0.856316	0	0	0	1
FTL_1718	16.7246	22.2807	8.24896	9.18918	13.2755	15.3719	30.6398	21.7517	0.709917	0.83468	35.9056	50.2482	1.39945	0.56062	0	0	0	0
FTL_1719	10.2296	6.17807	2.6392	3.47457	1.4158	1.29599	3.23341	4.7507	1.46925	1	3.78218	7.0031	1.85161	0.789231	0	0	0	1
FTL_1720	44.9644	39.363	21.9324	28.8745	4.96772	6.38245	12.7551	7.40837	0.580814	0.918684	14.9068	4.48434	0.300826	0.208306	0	0	0	0
FTL_1721	2.23337	0.843147	0	0	0.773008	0	84.4883	70.388	0.83311	0.862976	98.8773	25.8609	0.261546	1.27135e-06	0	0	0	0
FTL_1722	18.8954	17.8902	6.19631	14.6836	2.88081	6.49147	45.1565	40.7545	0.902516	1	52.8598	24.877	0.470623	0.0483583	0	0	0	0
FTL_1723	29.0393	23.0778	16.7607	9.08595	10.0491	5.80931	40.741	33.1466	0.813594	0.998634	47.6554	38.0262	0.797941	0.857686	0	0	0	0
FTL_1724	7.42941	9.49097	7.73982	8.73398	2.37259	4.58521	26.5813	33.0553	1.24356	0.990798	31.1451	28.4409	0.913175	1	0	0	0	1
FTL_1725	5.45352	3.8595	6.155	4.63039	6.60371	3.74223	11.288	18.9943	1.6827	0.691308	13.2064	25.9856	1.96766	0.374803	0	0	0	1
FTL_1726	15.6898	12.7431	5.37922	7.41909	9.48154	6.87683	54.2054	33.4374	0.616865	0.34564	63.4155	76.9729	1.21379	0.794682	0	0	0	0
FTL_1727	11.3713	8.58568	8.00339	10.5366	17.8893	24.4505	8.81712	11.3036	1.28201	1	10.3057	51.1709	4.96533	2.23247e-05	0	0	0	0
FTL_1728	4.71457	1.7797	5.06882	2.66928	1.08767	7.96441	5.34727	10.7305	2.00671	0.687272	6.23904	11.9772	1.91971	0.879493	0	0	0	1
FTL_1729	12.5513	19.902	14.5776	14.9269	27.805	20.1455	22.6385	27.4492	1.2125	1	26.5096	57.8067	2.1806	0.187641	0	0	0	0
FTL_1730	0.638684	0.241067	0.411902	0	0.220965	0	1.3513	0.664417	0.491686	1	1.57539	0.614386	0.389989	1	0	0	0	0
FTL_1731	7.33532	2.95337	1.89246	2.49146	1.35361	0.826049	9.34324	4.55965	0.488016	0.882246	10.9027	3.80874	0.34934	0.494925	0	0	0	0
FTL_1732	12.2064	11.1906	4.49973	5.92399	1.20694	0.736465	13.228	7.79046	0.588937	0.867674	15.4757	7.06431	0.456479	0.436622	0	1	0	1
FTL_1733	26.45	21.9254	10.0353	14.0925	8.97242	9.1987	45.2145	29.9243	0.66183	0.519984	52.9223	41.7103	0.788142	0.723708	0	0	0	1
FTL_1734	10.3604	10.8008	3.81846	5.02709	1.70701	2.91679	20.1677	13.6789	0.67826	0.891267	23.6089	7.80113	0.330432	0.0889973	0	0	0	0
FTL_1735	199.977	247.151	126.169	119.75	29.9067	38.4041	93.1503	79.1167	0.849345	0.920167	109.133	49.3255	0.451977	0.00721788	0	0	0	0
FTL_1736	148.703	140.78	90.5016	87.5784	38.5908	54.6955	195.741	173.25	0.885097	0.882262	229.156	146.872	0.640928	0.018624	0	0	0	0
FTL_1737	34.6904	31.1036	30.7749	20.2579	6.75378	10.989	23.6955	35.6132	1.50295	0.58759	27.738	29.7921	1.07405	1	0	0	0	0
FTL_1738	228.038	302.684	179.812	198.851	104.177	155.209	80.9166	73.8926	0.913195	1	94.7887	100.925	1.06474	1	0	0	0	0
FTL_1739	5.57291	3.94401	1.34781	1.18295	0.723034	1.47084	10.3469	5.69743	0.550641	0.951674	12.103	6.44993	0.532922	0.657085	0	0	0	0
FTL_1740	64.7285	52.5212	32.5928	25.2752	34.9689	38.004	147.23	97.6376	0.663162	0.129121	172.355	218.994	1.2706	0.317511	0	0	0	0
FTL_1741	20.2308	18.0774	18.1074	11.2183	12.5707	12.5533	35.9824	39.3174	1.09268	1	42.1103	56.5757	1.34351	0.57254	0	0	0	0
FTL_1742	25.8947	4.89403	0	11.0256	8.98531	16.4261	2.70261	2.5664	0.949601	1	3.15078	9.21354	2.92421	0.528321	0	0	0	0
FTL_1743	70.4919	68.8929	37.8536	42.4158	5.70409	6.47527	640.796	504.576	0.787421	0.0543058	750.23	128.201	0.170882	1.83966e-39	0	0	0	0
FTL_1744	88.7127	81.5409	44.3637	49.0374	6.44181	8.95524	746.779	578.086	0.774105	0.0282939	874.12	161.246	0.184467	9.73127e-40	0	0	0	0
FTL_1745	155.282	200.215	249.35	218.85	51.1451	84.7992	136.019	250.273	1.83999	0.000204778	159.348	113.949	0.715098	0.162125	0	0	0	0
FTL_1746	323.367	278.35	390.075	372.184	72.9115	91.6448	265.761	466.644	1.75588	2.40786e-06	311.073	186.864	0.600709	0.00223473	0	0	0	0
FTL_1747	126.33	114.144	118.765	109.564	23.7175	28.3784	155.985	227.002	1.45528	0.0459815	182.563	75.0028	0.410832	7.78165e-06	0	0	0	0
FTL_1748	239.27	245.587	110.948	104.68	32.7349	43.5743	156.65	145.983	0.931904	1	183.457	64.191	0.349896	1.18781e-07	0	0	0	0
FTL_1749	138.794	111.626	158.324	126.429	31.3278	55.2218	115.172	239.343	2.07814	2.5373e-05	134.742	118.432	0.878949	0.787414	0	0	0	0
FTL_1750	22.3405	26.2401	46.4484	35.8467	6.87373	16.7755	22.2862	61.3514	2.75289	0.0121055	26.1001	27.3346	1.0473	1	0	0	0	0
FTL_1751	1263.05	1311.56	905.968	870.742	271.336	294.447	2898.98	2955.46	1.01948	1	3394.78	1568.76	0.46211	8.22936e-11	0	0	0	0
FTL_1752	1.27737	1.4464	2.88332	1.62684	0	0.809107	3.17547	9.78371	3.08103	0.519574	3.71965	2.7024	0.726519	1	0	0	0	0
FTL_1753	15.792	6.81352	13.1001	17.2466	13.2743	14.2929	8.75918	20.2318	2.30979	0.353373	10.2431	32.6804	3.19047	0.0172877	0	0	0	1
FTL_1754	3.91374	5.90936	10.098	12.1864	9.93135	7.16227	7.292	19.7585	2.70961	0.271374	8.5427	28.9329	3.38685	0.0237959	0	0	0	0
FTL_1755	16.0169	8.9569	16.0708	15.1125	18.0634	14.5303	17.6342	35.0486	1.98753	0.242544	20.6113	53.1977	2.581	0.00831056	0	0	0	0
FTL_1756	17.0661	23.1131	24.2778	24.7175	22.0537	24.163	60.7535	109.232	1.79795	0.0397134	71.2141	166.655	2.3402	3.8994e-05	0	0	0	1
FTL_1757	34.4331	28.965	7.61443	5.84766	12.9351	12.0483	50.2094	16.3366	0.325369	0.012923	58.7519	47.4234	0.807181	0.760957	0	0	0	0
FTL_1758	0	0	14.5831	0	5.21541	6.36005	0.294371	2.65767	9.02828	0.931306	0.346957	2.57997	7.43599	0.711192	0	0	0	1
FTL_1759	1.85746	0.934778	0.79861	0.525693	0.428415	0.784363	3.58572	2.1843	0.609166	1	4.19165	3.86996	0.923253	1	0	0	0	1
FTL_1760	0	0	0	0	0	0.865198	0	0	NA	NA	0	0.6756	Inf	1	0	0	0	1
FTL_1761	0	0	0	0	0	0	0	0	NA	NA	0	0	NA	NA	0	0	0	1
FTL_1762	7.62898	8.02137	3.16285	3.23863	3.01638	4.37205	21.3452	13.4879	0.631894	0.803472	24.9967	22.6666	0.906782	1	0	0	0	0
FTL_1763	2.45589	2.5956	1.26721	0.834151	2.37928	1.65938	4.82115	4.3686	0.906133	1	5.642	8.96869	1.58963	0.840491	1	0	0	0
FTL_1765	2.63346	0.662674	0.566163	0.745365	1.21487	2.22417	2.70261	3.03977	1.12475	1	3.15078	9.0299	2.86592	0.414603	0	0	0	0
FTL_1766	0	1.08188	1.84913	0	1.98394	3.63119	0.294371	1.99325	6.77121	0.97188	0.346957	3.25557	9.38321	0.569047	0	0	0	0
FTL_1770	4.92298	0.619463	0	0	0.567886	0	2.40823	0	0	0.920167	2.80382	0.614386	0.219124	0.856742	0	0	0	0
FTL_1771	31.5755	20.6675	38.0485	14.3119	17.4953	0	10.6413	15.099	1.41891	0.922293	12.4499	8.72383	0.700714	0.94081	0	0	0	0
FTL_1772	57.5535	51.264	37.1138	39.0889	23.0953	19.1178	351.779	324.283	0.921836	0.920167	411.747	313.045	0.760284	0.127581	0	0	0	0
FTL_1773	6.86274	7.77139	4.42654	5.82763	4.35347	2.41515	12.7598	10.4481	0.81883	1	14.9411	13.3306	0.892208	1	0	0	0	1
FTL_1774	1.89368	1.43011	0	0	0	0	0.941053	0	0	1	1.10339	0.614386	0.556815	1	0	0	0	0
FTL_1775	3.90465	3.21556	1.83146	0.602788	0.491243	1.19917	7.40787	5.03302	0.679414	1	8.66774	5.22116	0.602366	0.831293	0	0	0	0
FTL_1776	3.99025	6.02597	13.7322	9.03939	0.920833	5.61815	2.82316	10.2571	3.63319	0.364456	3.31018	5.95797	1.7999	0.893363	0	0	0	0
FTL_1779	96.1729	70.9842	53.6194	59.4451	27.2503	16.622	38.3907	48.0631	1.25195	0.917991	44.9141	29.8556	0.664726	0.481873	0	0	0	0
FTL_1780	38.7658	40.522	16.9262	14.1806	4.95278	10.5783	66.854	50.812	0.760045	0.763352	78.266	35.3216	0.451302	0.00992492	0	0	0	0
FTL_1781	29.2651	29.4555	13.3449	18.0708	3.27263	5.74207	80.0867	61.7421	0.77094	0.662231	93.776	29.7921	0.317694	3.64497e-05	0	0	0	0
FTL_1782	60.4308	64.1868	43.6136	46.9785	14.8887	6.92158	55.1605	66.9661	1.21402	0.92305	64.622	28.688	0.443936	0.0188085	0	0	0	0
FTL_1783	83.247	80.341	36.0174	38.471	21.1444	17.7989	264.834	166.888	0.63016	0.00681097	310.072	158.612	0.51153	4.06692e-05	0	0	0	0
FTL_1784	52.1818	55.9946	34.8045	34.9629	16.1932	13.9333	329.12	302.24	0.918328	0.916725	385.45	226.675	0.588078	0.00298889	0	0	0	0
FTL_1785	105.534	96.3143	56.8721	56.7223	23.5752	25.9515	125.123	112.554	0.89955	0.990798	146.476	80.9018	0.55232	0.00905701	0	0	0	0
FTL_1786	145.623	151.9	64.6816	80.8792	40.2154	48.7325	547.509	390.319	0.7129	0.0739078	641.184	385.03	0.600498	0.000135104	0	0	0	0
FTL_1787	69.7911	63.2489	56.6343	47.4474	30.3815	26.957	42.8109	56.518	1.32018	0.803472	50.1528	57.9881	1.15623	0.891947	0	0	0	0
FTL_1788	81.6099	76.3672	70.994	36.18	41.7704	32.9763	37.044	38.7443	1.0459	1	43.3731	59.3416	1.36817	0.495993	0	0	0	0
FTL_1789	128.814	127.27	55.3834	56.8295	37.3565	41.0631	314.575	195.575	0.62171	0.00188612	368.29	222.555	0.604294	0.00131817	0	0	0	0
FTL_1790	12.8716	11.6124	33.6095	40.5159	33.453	40.8316	33.748	142.678	4.22774	8.74912e-10	39.494	212.848	5.38936	4.70037e-18	0	0	0	0
FTL_1791	74.4036	73.5619	25.1424	37.6142	41.0761	37.4092	77.1963	58.8933	0.762904	0.651943	90.3346	94.8468	1.04995	1	0	0	0	0
FTL_1792	82.4077	70.0256	59.8612	91.9433	44.6008	47.8767	25.9299	43.7943	1.68895	0.447869	30.3543	41.1571	1.35589	0.649943	0	0	0	1
FTL_1793	8.72467	7.54025	5.7077	6.44084	4.63659	5.01885	50.7402	56.518	1.11387	1	59.3832	73.5292	1.23821	0.693305	0	0	0	1
FTL_1794	130.139	134.585	54.7689	52.8766	8.81425	4.78008	79.0924	51.7673	0.654517	0.284018	92.6444	16.2801	0.175727	5.14873e-07	0	0	0	0
FTL_1795	66.8076	77.2569	43.635	40.5504	8.65507	7.44294	204.88	172.868	0.843748	0.720999	240.015	54.9185	0.228813	7.58046e-08	0	0	0	0
FTL_1796	148.98	143.668	34.716	35.9105	8.97914	5.27662	247.07	91.3755	0.369837	4.42221e-09	289.233	29.9168	0.103435	2.49675e-30	0	0	0	0
FTL_1797	103.205	104.628	53.374	52.066	8.27928	13.053	321.283	226.628	0.705384	0.0386677	376.173	80.4076	0.213752	5.15958e-22	0	0	0	0
FTL_1798	156.098	125.663	41.3509	59.7076	5.72457	8.73232	109.173	59.0844	0.541198	0.0275661	127.712	20.0254	0.156801	1.89993e-12	0	0	0	0
FTL_1799	101.774	108.709	94.4985	54.8244	30.9318	32.5025	80.6175	83.0947	1.03073	1	94.4074	62.4725	0.661733	0.180668	0	0	0	0
FTL_1800	177.33	183.314	124.578	100.522	49.5835	52.5871	65.213	73.0371	1.11998	1	76.378	53.8733	0.705352	0.361252	0	0	0	0
FTL_1801	64.5332	49.573	58.4203	50.9539	21.546	23.9059	82.2492	121.383	1.47579	0.155559	96.2267	90.1766	0.937127	0.992114	0	0	0	0
FTL_1802	7.25711	9.86385	11.2395	2.46616	1.0049	1.22617	12.6439	12.2503	0.96887	1	14.8161	13.7591	0.928659	1	0	0	0	0
FTL_1803	14.2336	9.60162	16.0153	18.5132	5.65775	7.92874	30.1576	61.551	2.04098	0.0621738	35.268	43.6759	1.2384	0.781014	0	0	0	0
FTL_1804	9.17601	12.4688	4.14279	9.34983	4.4448	1.54999	18.6426	17.1008	0.917299	1	21.8459	13.2082	0.604606	0.645408	0	0	0	0
FTL_1805	6.55697	5.82335	4.47765	5.89493	1.86825	1.30302	12.8178	14.3434	1.11902	1	15.0037	8.90747	0.593687	0.694065	0	0	0	1
FTL_1806	7.30795	7.12567	6.28405	4.65361	2.31762	4.88613	18.1697	18.9943	1.04538	1	21.2771	20.2702	0.952681	1	0	0	0	0
FTL_1807	16.3249	14.4563	10.5283	11.1952	3.25841	3.71196	38.8056	40.4637	1.04273	1	45.4205	19.3498	0.426015	0.046054	0	0	0	0
FTL_1808	89.9882	62.4711	33.7184	14.797	6.02941	4.90469	48.0909	35.5219	0.738642	0.815418	56.2606	8.90747	0.158325	5.21741e-06	0	0	0	0
FTL_1809	71.1259	63.1767	17.1309	24.0082	8.30052	8.08131	364.066	167.569	0.460271	7.9621e-09	426.12	100.682	0.236277	3.76129e-21	0	0	0	0
FTL_1810	89.5696	86.1081	19.3679	17.4461	6.37977	9.78941	263.184	75.2214	0.285813	3.7999e-13	308.116	55.1611	0.179027	1.77196e-22	0	0	0	0
FTL_1811	93.1059	64.277	34.3306	31.6379	13.8125	13.4836	55.1465	29.8245	0.540824	0.202959	64.5189	25.7997	0.399878	0.00773586	0	0	0	1
FTL_1812	7.21766	7.56753	12.9307	20.4282	6.10427	13.2077	15.9932	45.9786	2.87488	0.0223502	18.7233	44.8412	2.39494	0.0391361	0	0	0	0
FTL_1815	26.5627	21.9094	3.80721	8.3538	13.2755	10.3864	39.6261	16.9098	0.426733	0.106877	46.3645	43.3086	0.93409	1	0	0	0	0
FTL_1817	21.3786	18.7606	14.4766	14.0671	7.02635	6.31932	62.4964	58.3202	0.933177	1	73.1241	46.2558	0.632566	0.208306	0	0	0	0
FTL_1818	19.0127	21.9823	13.6581	13.8945	4.82908	6.30083	68.3306	63.0709	0.923026	1	80.0351	43.3063	0.541092	0.046054	0	0	0	0
FTL_1819	25.4976	25.6628	18.8259	14.1178	8.18159	8.27008	105.606	96.209	0.911015	1	123.658	80.4099	0.650259	0.100627	0	0	0	0
FTL_1820	118.473	112.93	51.0043	47.963	29.3157	42.9095	34.9255	24.6004	0.704369	0.803472	40.8818	23.9566	0.585995	0.286819	0	0	0	0
FTL_1821	46.2889	52.4212	21.3292	15.4442	15.4468	14.662	50.8029	29.2514	0.575782	0.332295	59.4801	35.1379	0.590751	0.187369	0	0	0	0
FTL_1822	67.4742	59.7305	49.5401	31.6221	25.7705	28.4992	44.978	42.8305	0.952254	1	52.6379	47.9766	0.911446	0.99158	0	0	0	0
FTL_1823	34.2685	31.168	22.368	13.3217	9.71373	9.0663	68.5623	54.3252	0.792347	0.872366	80.2852	46.7478	0.582272	0.0955154	0	0	0	0
FTL_1824	52.1537	44.3767	28.657	31.7016	13.2379	14.5947	253.055	218.373	0.862947	0.678586	296.16	167.086	0.564175	0.000687836	0	0	0	0
FTL_1825	75.9591	72.6153	42.9645	40.7047	23.2638	25.7658	189.39	160.517	0.84755	0.736616	221.717	139.012	0.626982	0.0158726	0	0	0	0
FTL_1826	91.9045	75.5415	46.5377	35.5749	20.1332	28.4992	66.4391	60.5045	0.910676	1	77.7596	51.4158	0.661215	0.247475	0	0	0	0
FTL_1827	93.3512	91.0829	45.87	55.5361	27.4631	25.7438	232.433	187.992	0.808802	0.397579	272.119	167.825	0.616733	0.00684333	0	0	0	0
FTL_1828	113.077	113.827	56.4092	66.5814	31.3042	43.935	128.771	109.714	0.852007	0.783154	150.765	115.362	0.765178	0.326123	0	0	0	0
FTL_1829	94.6982	97.1709	57.9688	68.0666	48.7473	43.0752	72.3265	75.0389	1.0375	1	84.6988	98.5331	1.16334	0.781014	0	0	0	0
FTL_1830	140.575	112.551	65.5854	94.9791	79.7489	87.2862	66.9026	63.0709	0.942727	1	78.2598	105.412	1.34694	0.346161	0	0	0	0
FTL_1831	37.7607	26.2328	38.9892	30.7981	38.6942	38.2813	17.8127	26.7847	1.50369	0.750587	20.8332	47.5458	2.28221	0.0372249	1	0	0	0
FTL_1832	13.6111	11.1551	24.577	29.0545	38.4768	36.1269	48.6796	145.145	2.98163	4.09054e-07	56.9545	337.799	5.93103	1.37628e-26	0	0	0	0
FTL_1833	1.88897	1.66361	2.84255	5.34612	5.22819	6.38135	6.46682	19.4762	3.01171	0.271712	7.56435	43.7983	5.79009	3.52671e-05	0	0	0	0
FTL_1834	6.35042	6.95106	11.877	10.2445	14.2808	8.04493	16.2297	36.1864	2.22964	0.139447	19.0078	63.8894	3.36123	0.175771	0	0	0	0
FTL_1835	3.71518	1.27479	4.79206	2.86766	3.73921	3.70818	5.69958	11.5859	2.03277	0.665536	6.64852	22.9137	3.44643	0.0379504	0	0	0	0
FTL_1836	3.52155	2.27856	0.973306	0.427126	0.348087	0.84974	9.4638	2.84872	0.301012	0.609195	11.0621	3.93117	0.355373	0.402182	0	0	0	0
FTL_1837	2.06676	0	0	3.51284	1.4314	1.74629	1.58774	0.855466	0.538796	1	1.85983	1.28999	0.693605	1	0	0	0	1
FTL_1838	3.19185	0	0	0	2.21188	0	1.05693	1.32883	1.25726	1	1.22843	0.614386	0.500137	1	0	0	0	1
FTL_1839	1.9081	2.16096	0	0	0.66037	0.805886	1.58774	1.32883	0.836937	1	1.85983	1.28999	0.693605	1	0	0	0	1
FTL_1840	22.6808	29.361	8.3643	8.25884	0	5.47479	12.9383	9.1193	0.704829	0.990798	15.1631	5.22116	0.344334	0.237481	0	0	0	1
FTL_1841	44.7967	48.0103	28.1764	23.4778	11.8626	11.2097	126.31	104.29	0.825672	0.739699	147.933	76.4175	0.516569	0.00298889	0	0	0	0
FTL_1842	34.6393	32.6347	33.5952	31.4617	16.9074	19.2762	99.5498	134.588	1.35197	0.329927	116.566	128.937	1.10613	0.891668	0	0	0	0
FTL_1843	69.7267	73.1709	85.0952	46.1299	32.2231	32.7451	21.7601	32.3824	1.48815	0.821912	25.5031	28.3185	1.11039	1	0	0	0	0
FTL_1844	1.16335	3.51356	0	1.97638	1.61066	2.94819	1.82417	0.855466	0.468962	1	2.14426	3.25557	1.51827	1	0	0	0	0
FTL_1845	8.50698	3.21152	0	1.80644	0	0	3.99597	0.855466	0.214082	0.864313	4.66365	0	0	0.2807	0	0	0	0
FTL_1846	0	0.766286	0	0	0	0	0.294371	0	0	1	0.346957	0.614386	1.77078	1	0	0	0	0
FTL_1847	9.85694	1.3136	14.5776	4.26483	2.60672	3.18087	3.99597	11.777	2.94721	0.396446	4.66365	7.73991	1.65963	0.831293	0	0	0	0
FTL_1848	8.46057	10.6932	8.48745	8.38043	2.27655	4.16652	5.7622	8.92825	1.54945	0.990798	6.7454	4.54556	0.673876	0.947249	0	0	0	0
FTL_1849	73.5179	48.8184	29.7137	42.1279	26.9753	35.1646	56.7875	51.5762	0.908233	1	66.4069	72.6699	1.09431	0.944133	0	0	0	1
FTL_1850	23.1419	19.9978	14.9246	16.5462	8.6384	11.5724	64.1467	65.9196	1.02764	1	75.0808	77.2767	1.02925	1	0	0	0	0
FTL_1851	0.780256	0.589075	2.01332	0	1.08004	0	0.646682	1.32883	2.05485	1	0.756435	1.22877	1.62442	1	0	0	0	0
FTL_1852	13.5494	3.83698	8.74472	8.63446	7.03667	8.58552	3.7016	5.88848	1.59079	1	4.31669	8.41551	1.94953	0.698185	0	0	0	1
FTL_1853	0	1.73589	0	0	0.397813	0	1.5298	0	0	1	1.79731	1.84316	1.02551	1	0	0	0	0
FTL_1854	8.10921	3.82614	1.96138	2.5822	1.40291	2.56838	8.93299	4.55965	0.510428	0.918248	10.4307	9.0299	0.865704	1	0	0	0	1
FTL_1860	14.4695	10.2352	7.86351	10.3525	3.90358	4.3806	104.82	112.189	1.0703	1	122.605	83.6042	0.681899	0.176435	0	0	0	0
FTL_1861	15.8081	13.4981	14.7071	8.36093	10.2206	8.53562	49.6207	58.5027	1.179	0.920167	58.0579	73.3478	1.26335	0.601665	0	0	0	0
FTL_1862	57.2496	50.5228	0	0	6.62958	0	9.05355	0.855466	0.0944896	0.206535	10.5901	7.80113	0.736644	0.937839	0	0	0	0
FTL_1863	4.7199	6.30382	0.93663	2.46619	1.7586	0.613272	12.586	5.60616	0.445428	0.597192	14.7536	6.26629	0.42473	0.404786	0	0	0	0
FTL_1864	11.3848	5.73013	1.95841	5.15657	5.25294	2.56432	12.1664	10.1658	0.835564	1	14.2129	17.2618	1.21452	0.936841	0	0	0	0
FTL_1865	33.4547	26.0135	24.6571	29.4717	14.4456	11.8964	95.0043	126.906	1.33579	0.427147	111.133	102.711	0.924217	0.993455	0	0	0	0
FTL_1866	30.2863	25.2725	16.4525	28.4288	10.4808	13.4641	30.6305	39.708	1.29636	0.922982	35.8369	31.3904	0.875924	0.97732	0	0	0	0
FTL_1867	31.9256	25.2157	9.53208	15.059	12.2724	10.4855	82.78	49.4004	0.596768	0.118773	96.858	84.8942	0.876481	0.848746	0	0	0	0
FTL_1868	12.6113	12.3504	18.9046	15.6276	2.12262	5.18156	29.1633	56.7005	1.94424	0.0950123	34.1365	19.6559	0.575803	0.31684	0	0	0	0
FTL_1869	7.90144	5.75893	6.67712	8.79057	6.97537	5.29248	20.3995	28.8778	1.41562	0.872366	23.859	38.8855	1.6298	0.326123	0	0	0	0
FTL_1873	11.7807	8.44063	8.75607	2.71237	3.45382	2.36082	38.5645	31.6182	0.819879	1	45.1017	25.4936	0.565248	0.242189	0	0	0	0
FTL_1874	23.7096	23.5507	22.5351	27.5488	13.2403	10.8906	43.1586	62.7886	1.45483	0.526801	50.5279	52.5221	1.03947	1	0	0	0	0
FTL_1875	2.01424	1.77395	1.29904	3.99052	1.62604	1.1341	4.52677	9.69244	2.14114	0.970589	5.29505	8.23187	1.55464	0.857318	0	0	0	0
FTL_1876	7.88631	2.97741	20.3551	20.0984	2.72987	5.55182	2.99698	24.4094	8.14467	0.00132471	3.49774	7.86234	2.24784	0.648153	0	0	0	0
FTL_1878	5.58361	4.94792	4.38365	3.71004	3.86336	2.87035	19.4005	21.5607	1.11135	1	22.6931	38.5159	1.69726	0.295739	1	0	0	0
FTL_1879	15.2199	18.0107	15.3875	15.3681	5.97749	6.6009	35.0507	41.6015	1.18689	1	41.0756	42.0776	1.02439	1	0	0	0	0
FTL_1880	7.56759	2.8568	1.22054	0	0	0	4.64265	0.664417	0.143111	0.75722	5.42009	0.614386	0.113353	0.394936	0	0	0	0
FTL_1881	17.0798	10.7448	11.016	11.28	4.59633	7.2127	24.0431	33.2464	1.38278	0.854065	28.1131	22.0522	0.784408	0.844348	0	0	0	0
FTL_1882	28.5621	19.1658	23.0264	23.5782	4.94102	3.35039	46.7349	68.486	1.46541	0.43374	54.6509	20.3949	0.373185	0.0108486	0	0	0	0
FTL_1883	10.3292	11.6127	11.0547	8.58299	2.43295	3.71206	39.0467	47.7723	1.22347	0.922143	45.7393	25.3078	0.553305	0.176435	0	0	0	0
FTL_1884	32.3019	4.89403	0	0	0	5.47538	2.40823	0	0	0.920167	2.80382	0.6756	0.240957	0.854845	0	0	0	0
FTL_1885	2.28173	0.429538	0.733986	0.966308	0	0.961123	2.05592	1.51988	0.73927	1	2.39435	2.0268	0.846494	1	0	0	0	0
FTL_1886	2.65919	7.62847	3.43033	0	2.57629	2.69515	7.35461	6.83522	0.929379	1	8.63958	10.8731	1.25852	0.999123	0	0	0	0
FTL_1887	0	1.20588	0	0	0	0	0.588743	0	0	1	0.693914	0	0	1	0	0	0	0
FTL_1888	0	2.05529	0	0	0.628069	2.29943	0.883114	0	0	1	1.04087	3.25557	3.12774	0.831293	0	0	0	0
FTL_1889	0.833708	0.209782	1.07533	0.4719	0	0	1.3513	2.84872	2.10813	1	1.57539	0	0	0.878251	0	0	0	0
FTL_1891	35.4169	36.0205	6.97989	19.2137	19.0622	18.2801	61.8637	37.9058	0.61273	0.282895	72.4707	68.7388	0.948504	1	0	0	0	0
FTL_1892	27.7644	36.5203	41.24	26.4323	56.1814	59.3335	60.4592	86.5165	1.43099	0.731831	70.8672	243.442	3.43519	3.09065e-12	0	0	0	1
FTL_1894	0	1.50513	2.57223	6.7728	1.37988	0.84196	0.941053	6.74395	7.16638	0.332295	1.10339	5.09873	4.62096	0.489101	0	0	0	0
FTL_1896	2.23437	1.26501	1.08073	2.37133	2.89878	2.12291	9.34792	7.59941	0.812952	1	10.937	18.4293	1.68504	0.573598	0	0	0	1
FTL_1897	3.15994	2.38586	2.71829	0	2.18734	2.66927	1.94005	2.1843	1.1259	1	2.26931	7.12553	3.13996	0.495993	0	0	0	0
FTL_1898	6.45642	5.52386	2.22088	7.30958	2.97848	6.54356	11.5823	12.7322	1.09928	1	13.5533	26.0446	1.92164	0.325303	0	0	0	0
FTL_1899	42.3515	36.797	67.5136	73.9561	24.6059	33.0694	93.0157	232.816	2.50297	4.46192e-08	108.87	154.368	1.4179	0.164583	0	0	0	0
FTL_1900	17.4501	16.5598	11.5751	10.1592	4.13964	6.10545	52.6224	45.779	0.869954	1	61.59	35.5664	0.577471	0.141347	0	0	0	0
FTL_1901	6.29084	6.47616	8.85308	9.71272	7.12386	4.34727	8.93767	17.1921	1.92355	0.632386	10.4651	20.2113	1.93131	0.561123	0	0	0	0
FTL_1902	6.85454	6.65394	10.1079	8.31704	8.81138	4.9629	7.76018	12.6324	1.62785	0.904787	9.07722	19.0437	2.09797	0.325303	0	0	0	1
FTL_1903	32.9312	27.2424	15.7096	21.448	2.9652	6.85764	106.886	89.6731	0.838962	0.791231	125.068	40.4793	0.323658	2.39983e-06	0	0	0	0
FTL_1904	23.2431	19.8209	6.66263	5.84766	5.06341	2.90825	38.3907	17.001	0.442843	0.17083	44.9141	20.2725	0.451361	0.0787917	0	0	0	0
FTL_1905	11.8638	11.414	3.90045	9.48006	5.79434	6.67961	46.2135	33.0638	0.715459	0.764138	54.0882	55.1633	1.01988	1	0	0	0	0
FTL_1906	62.3396	61.2183	24.1903	38.733	11.2233	12.8419	103.015	73.3365	0.711901	0.304097	120.598	57.6821	0.4783	0.00283572	0	0	0	0
FTL_1907	127.383	141.035	65.2665	69.1003	37.2158	45.4238	303.774	214.76	0.706972	0.040834	355.755	221.324	0.622125	0.00260592	0	0	0	0
FTL_1908	74.6143	70.347	43.4505	36.3536	23.0912	27.6525	186.514	143.99	0.772007	0.374184	218.378	149.024	0.682412	0.0572986	0	0	0	0
FTL_1909	8.31448	6.2771	5.36327	10.5913	0.959044	2.34091	11.288	17.1008	1.51496	0.941587	13.2064	21.2542	1.60939	0.59606	0	0	0	0
FTL_1910	45.5678	52.6978	28.765	37.0465	21.4692	34.392	83.5612	79.5073	0.951485	1	97.8769	122.73	1.25392	0.735653	0	0	0	0
FTL_1911	47.5108	31.996	9.94267	10.9081	11.5565	17.356	29.5109	16.5277	0.560052	0.519984	34.5116	29.3001	0.848995	0.906714	0	0	0	0
FTL_1912	165.319	158.438	45.754	50.1968	11.171	20.3569	538.36	252.101	0.468276	3.50526e-11	630.257	141.404	0.22436	2.48411e-28	0	0	0	0
FTL_1913	6.85454	6.65394	3.79046	1.66341	3.38899	5.79005	5.40989	4.17755	0.772206	1	6.33592	10.4423	1.64811	0.803618	0	0	0	1
FTL_1914	206.327	129.441	138.901	137.149	123.499	116.191	137.792	165.268	1.1994	0.607952	161.114	228.824	1.42026	0.0946964	0	1	0	0
FTL_1915	8.24098	7.31914	6.87859	4.93953	2.01274	3.27542	12.7598	13.7702	1.07919	1	14.9411	10.3811	0.6948	0.814648	0	0	0	1
FTL_1916	2.20985	1.94615	1.6626	0.312692	1.91122	0.777616	8.34893	5.50638	0.659532	1	9.77114	12.5938	1.28888	0.938967	0	0	0	1
FTL_1917	2.15479	2.44007	1.38984	1.82975	3.7279	3.63989	3.76421	5.88848	1.56433	1	4.41357	11.5487	2.61663	0.400369	0	0	0	0
FTL_1918	2.06676	3.12176	8.00482	3.51284	0	1.74629	0.941053	2.84872	3.02716	0.970589	1.10339	1.3512	1.22459	1	0	0	0	0
FTL_1921	6.89816	1.73589	2.2247	0.976287	3.18251	0.971047	5.40521	5.22407	0.966487	1	6.30156	7.55627	1.19911	1	0	0	0	0
FTL_1922	2.72223	3.42548	7.02472	12.3309	6.90876	6.13182	2.52879	12.8235	5.071	0.150005	2.96322	13.453	4.54	0.0999108	0	0	0	1
FTL_1923	35.3574	39.0119	17.5427	21.2478	16.9395	18.8367	53.8671	42.839	0.795272	0.870082	63.1091	70.5207	1.11744	0.934566	0	0	0	1
FTL_1925	9.83802	11.1404	5.07629	8.3538	8.85033	7.89368	16.7605	13.87	0.827542	1	19.6391	28.8104	1.46699	0.629211	0	0	0	0
FTL_1926	1.29905	0.980889	0	0	0	0	0.941053	0.664417	0.706035	1	1.10339	1.3512	1.22459	1	0	0	0	0
FTL_1929	10.6716	8.61767	4.80145	5.47838	2.57574	5.03027	32.3967	23.745	0.732944	0.904787	37.9186	29.3001	0.772711	0.73502	0	0	0	0
FTL_1930	36.3281	31.1419	10.7216	21.957	8.52091	10.1403	83.7836	56.9086	0.679233	0.490686	98.0583	52.2138	0.532477	0.0237959	0	0	0	0
FTL_1931	23.1323	25.8184	2.59548	13.668	4.17704	5.94696	20.4041	16.0543	0.786816	0.998634	23.8933	9.76671	0.408763	0.169744	0	0	0	0
FTL_1934	3.5423	2.77467	3.25415	3.73695	3.49138	1.7045	6.11451	12.1591	1.98856	0.763352	7.15487	8.84626	1.2364	0.992114	0	0	0	0
FTL_1935	38.5735	33.2192	45.2573	32.9354	8.74019	10.0743	40.099	63.5357	1.58447	0.268928	46.9333	26.9061	0.573282	0.229404	0	0	0	0
FTL_1936	17.2601	17.9601	28.282	32.4806	11.621	14.9716	32.4014	71.9991	2.2221	0.0207547	37.953	52.1526	1.37414	0.573598	0	0	0	0
FTL_1939	36.8137	29.7141	52.4227	40.978	21.0916	16.0857	20.2836	39.0351	1.92447	0.225221	23.7339	26.7224	1.12592	0.982892	0	0	0	0
FTL_1940	10.1449	8.93588	19.6336	10.052	9.36221	9.99736	9.58435	26.2116	2.73483	0.113772	11.2215	22.4217	1.99811	0.326123	0	0	0	0
FTL_1941	5.75911	4.85896	3.05877	0.575277	3.75058	1.43056	12.229	12.2503	1.00174	1	14.3097	16.3413	1.14197	1	0	0	0	0
FTL_1942	7.14287	6.06697	11.52	10.6165	6.17993	7.54184	13.3439	20.7052	1.55166	0.774824	15.6007	23.2197	1.48838	0.657085	0	0	0	0
FTL_1943	4.79182	3.74632	2.86939	2.0341	0.947253	1.0117	25.9832	23.3629	0.899155	1	30.3824	17.3842	0.572179	0.391408	0	0	0	0
FTL_1944	45.2549	48.6463	5.71082	13.3661	17.3603	15.3719	75.2076	25.9378	0.344882	0.000826282	88.0714	62.3501	0.707949	0.319196	0	0	0	0
FTL_1945	4.83292	10.9571	0	8.22539	0	0	2.29236	1.71093	0.746364	1	2.67878	1.96559	0.733761	1	0	0	0	1
FTL_1946	8.74299	6.60318	5.64415	3.71532	4.54171	3.69378	5.11552	4.55965	0.891337	1	5.98896	5.03751	0.841133	1	0	0	0	1
FTL_1947	35.7102	28.4919	18.0735	23.7942	9.07005	14.8884	105.472	96.6081	0.915961	1	123.396	90.2355	0.731269	0.2807	0	0	0	0
FTL_1948	2.15506	1.85922	1.19129	1.56836	1.49116	0.520017	5.17346	4.55965	0.881354	1	6.05148	5.6519	0.93397	1	0	0	0	0
FTL_1949	0	0	0	0	0	0	0.294371	0.664417	2.25707	1	0.346957	0.6756	1.94721	1	0	0	0	1
FTL_1950	4.71648	1.94209	1.10616	1.45629	0.890101	1.44852	6.23039	3.03977	0.487894	0.970589	7.27991	5.15994	0.708792	0.979298	0	0	0	1
FTL_1951	24.6846	18.6519	0	0	0	0	3.88009	0	0	0.591759	4.53861	2.0268	0.446568	0.831293	0	0	0	0
FTL_1954	2.63294	1.98877	0	0	0	0	0.646682	0.664417	1.02742	1	0.756435	1.96559	2.59849	0.979298	0	0	0	0
FTL_1956	5.0637	4.35321	3.62821	3.34363	2.82222	3.32607	24.7524	26.1203	1.05526	1	28.9664	37.3484	1.28937	0.76293	0	0	0	0
FTL_1957	119.117	123.26	81.6133	49.9747	458.178	462.158	77.6205	81.7658	1.0534	1	90.9096	766.265	8.42886	3.58741e-56	0	0	0	0
FTL_1958	7.19908	7.60821	4.08565	4.40087	2.19175	4.62078	22.9909	24.4094	1.0617	1	26.9191	68.3692	2.53981	0.00379985	0	0	0	0
FTL_1959	0	0	20.8127	0	0	0	0.352311	3.89523	11.0562	0.552824	0.409478	1.28999	3.15032	1	0	0	0	1
FTL_1960	4.7905	5.68327	2.64867	5.81171	2.84176	1.15607	7.23406	6.935	0.95866	1	8.48018	7.55627	0.891051	1	0	0	0	0
FTL_1961	13.9582	18.0711	10.2971	6.7782	8.28586	6.73925	6.64531	5.03302	0.757378	1	7.78627	7.06431	0.907279	1	0	0	0	1
FTL_1962	14.1948	12.5081	6.10967	4.02175	1.63877	5.99737	6.70325	2.84872	0.424975	0.922293	7.84879	3.31679	0.422586	0.625966	0	0	0	1
FTL_1963	10.0105	1.25991	8.6142	2.8352	1.15527	1.40957	3.40723	4.17755	1.22609	1	3.96974	1.96559	0.495142	0.934574	0	0	0	1
FTL_1966	18.6547	18.5882	6.41623	5.06827	5.67929	3.57106	58.6836	24.8828	0.424016	0.0442282	68.7167	33.0499	0.480959	0.0325007	0	0	0	0
FTL_1967	25.5891	27.6189	4.72326	6.21827	10.1352	21.6298	11.5291	3.03977	0.263661	0.364456	13.5251	9.7055	0.717589	0.852637	0	0	0	0
FTL_1968	1.03179	0.584154	0	1.31403	0	0	2.64467	2.5664	0.970405	1	3.08826	0	0	0.535147	0	0	0	0
